# Supplementary material for: Comprehensive MicroRNA Expression Profile of the Mammary Gland in Lactating Dairy Cows With Extremely Different Milk Protein and Fat Percentages
Source: Front Genet. 2020 Dec 3;11:548268. doi: 10.3389/fgene.2020.548268 (PMC7744623; doi:10.3389/fgene.2020.548268)
Supplement: Supplementary Table 1 — Statistics of the small RNA sequencing data from four mammary gland samples. [file Data_Sheet_1.zip]

Archive with 5 entries (5 files):
- Table 1.XLSX
- Table 2.XLSX
- Table 3.XLSX
- Table 4.XLSX
- Table 5.XLSX
