# Supplementary material for: Comprehensive MicroRNA Expression Profile of the Mammary Gland in Lactating Dairy Cows With Extremely Different Milk Protein and Fat Percentages
Source: Front Genet. 2020 Dec 3;11:548268. doi: 10.3389/fgene.2020.548268 (PMC7744623; doi:10.3389/fgene.2020.548268)
Supplement: Supplementary Table 1 — Statistics of the small RNA sequencing data from four mammary gland samples. [file Data_Sheet_1.zip › Table 1.XLSX]

## Sheet: Sheet1
Table S1. Profile of the known bovin miRNAs (miRBase 21.0)
Name	Mature miRNA	Pre-miRNA
>bta-mir-99b	CACCCGUAGAACCGACCUUGCG	GGCACCCACCCGUAGAACCGACCUUGCGGGGCCUUCGCCGCACACAAGCUCGUGUCUGUGGGUCCGUGUC
>bta-mir-99a-5p	AACCCGUAGAUCCGAUCUUGU	CCCAUUGGCAUAAACCCGUAGAUCCGAUCUUGUGGUGAAGUGGACCGCACAAGCUCGCUUCUAUGGGUCUGUGUCAGUGUG
>bta-mir-99a-3p	CAAGCUCGCUUCUAUGGGU	CCCAUUGGCAUAAACCCGUAGAUCCGAUCUUGUGGUGAAGUGGACCGCACAAGCUCGCUUCUAUGGGUCUGUGUCAGUGUG
>bta-mir-98	UGAGGUAGUAAGUUGUAUUGUU	AGGACUCUGCUCAUGCUGGGGUGAGGUAGUAAGUUGUAUUGUUGUGGGGUAGGGAUUUUAGGCCCCAAUUUGAAGAUAACUAUACAACUUACUACUUUCCCUGGUGUGUAGCACAUUCA
>bta-mir-96	UUUGGCACUAGCACAUUUUUGCU	CCACUACCGUCUGCUUGGCCGACUUUGGCACUAGCACAUUUUUGCUUGUGUCUCUCCGCUCUGAGCAAUCAUGUGCAGUGCCAAUAUGGGAAAAGCAGGAUGC
>bta-mir-9-5p	UCUUUGGUUAUCUAGCUGUAUG	GGAAGCGAGUUGUUAUCUUUGGUUAUCUAGCUGUAUGAGUGUAUUGGUCUUCAUAAAGCUAGAUAACCGAAAGUAAAAACUCCUUCA
>bta-mir-95	UUCAACGGGUAUUUAUUGAGCA	AACACAGCGGGCGCUCAAUAAAUGUUUGUUGAAUUGAGAUGCGCUAAAUUCAACGGGUAUUUAUUGAGCACCCACUCUGUG
>bta-mir-9-3p	AUAAAGCUAGAUAACCG	GGAAGCGAGUUGUUAUCUUUGGUUAUCUAGCUGUAUGAGUGUAUUGGUCUUCAUAAAGCUAGAUAACCGAAAGUAAAAACUCCUUCA
>bta-mir-935	CCAGUUACCGCUUCCGCUACCGC	GGCGGGGGCGCGGGCGGCAGUGGCGGGAGCGGCCCCUCGGCCAUCCUCCGUCUGCCCAGUUACCGCUUCCGCUACCGCCGCCGCUCCCGCU
>bta-mir-93	CAAAGUGCUGUUCGUGCAGGUA	CUGGGGGCUCCAAAGUGCUGUUCGUGCAGGUAGUGUGAUCACCUGACCUACUGCUGAGCCAGCACUUCCCGAGCCCC
>bta-mir-92b	UAUUGCACUCGUCCCGGCCUCC	CGGGCCCCGGGCGGGCGGGAGGGACGGGACGCGGUGCAGUGUUGUUCUUUCCCCUGCCAAUAUUGCACUCGUCCCGGCCUCCGGCCCCCUCGGCCC
>bta-mir-92a	UAUUGCACUUGUCCCGGCCUGU	UGGGUGGGGAUUUGUUGCACUGCUUGUGUUAUAUAUAAAGUAUUGCACUUGUCCCGGCCUGUGGAAGA
>bta-mir-885	UCCAUUACACUACCCUGCCUCU	CCGCGCUCUCUCCAUUACACUACCCUGCCUCUUCUCCACGAGAGGCAGCGGGGUGUAGUGGAUAGAGCACGGGU
>bta-mir-877	GUAGAGGAGAUGGCGCAGGG	GCUCGAGAAGGUAGAGGAGAUGGCGCAGGGGACACGGGCUAAGACUGGGGGCUCCCGGGACCCCCCAACAUGUGUCCUCUUCUCCCUCCUCCCAGGUGUACG
>bta-mir-874	CUGCCCUGGCCCGAGGGACCGA	UUAGCCCUGCGGCCCCACGCACCAGGGUAAGAGAGACUCACUUCCUGCCCUGGCCCGAGGGACCGACUGGCUGGGC
>bta-mir-873	GCAGGAACUUGUGAGUCUCCU	GUGUGCAUUUGCAGGAACUUGUGAGUCUCCUAUUGAACAUGAACAGGAGGCUGAUGAGUUCCCGGGAACACCCACAA
>bta-mir-769	UGAGACCUCCGGGUUCUGAGCU	GACUUGGUGCUGAUUCCCGGCGCUCUGACCUGAGACCUCCGGGUUCUGAGCUGUGAUGUUGCUUCCCAGCUGGGAUCUCUGGGGUCUCGGUUCAGGGUCGGGACCUCUGGGUUCUGAGC
>bta-mir-767	UGCACCAUGGUUGUCUGAGCAUG	UUUGUAUUAUAGGUUUUUGCUCAUGCACCAUGGUUGUCUGAGCAUGCAGCAUGCUUGUCUGCUCAUACCCCAUGGUUCCUGAGCAGGAACCGUCACUGCUUACUG
>bta-mir-760-5p	CCCCUCAGUCCACCAGAGCCCG	GGAGGAUGCUGCAGCGUGGGGCGCGUCGCCCCCCUCAGUCCACCAGAGCCCGGAUACCUUAGAAAUUCGGCUCUGGGUCUGUGGGGAGCGAAAUGCAACCCAAACUCCAUUUUGCCG
>bta-mir-760-3p	CGGCUCUGGGUCUGUGGGGA	GGAGGAUGCUGCAGCGUGGGGCGCGUCGCCCCCCUCAGUCCACCAGAGCCCGGAUACCUUAGAAAUUCGGCUCUGGGUCUGUGGGGAGCGAAAUGCAACCCAAACUCCAUUUUGCCG
>bta-mir-758	UUUGUGACCUGGUCCACUAACC	GCCUGGGUACAUGAGAUGGUUGACCAGAGAGCACACGCUUUAUUUGUGCCGUUUGUGACCUGGUCCACUAACCCUCAGUAUCUAAUCC
>bta-mir-744	UGCGGGGCUAGGGCUAACAGCA	GGUUGGGCGGGGUGCGGGGCUAGGGCUAACAGCAGGCUCACUGACGGUUUCCCGGAAACCACGCACAUGCUGUUGCCACUAACCUCAACCUUACUCGGUC
>bta-mir-708	AAGGAGCUUACAAUCUAGCUGGG	CUGUGUGUGAAGUGGUAACUGCCCUCAAGGAGCUUACAAUCUAGCUGGGGGUAAACGACUUGCACAUGAACGCAUCUAGACUGUGAGCUUCUAGAGGGCAGGGACCUUA
>bta-mir-7	UGGAAGACUAGUGAUUUUGUUGUU	AGACUGGAGCGGUUGUGGUCUAGUGCUGUGUGGAAGACUAGUGAUUUUGUUGUUCUGAUGUACUAUGACAACAAGUCACAGC
>bta-mir-677	CUCACUGAUGAGCAGCUUCUGAC	CUCACUGAUGAGCAGCUUCUGACUUUCGUUCUUCUGAGUUUGCUGAAGCCAGAUGCCAUUUCUGAG
>bta-mir-671	AGGAAGCCCUGGAGGGGCUGGAG	GCCGCCGACCUGGCAGGCCAGGAAGAGGAGGAAGCCCUGGAGGGGCUGGAGGUGAUGGAUGUUUUCCUCCGGUUCUCAGGGCUCCACCUUUUCCGGGCCGUGGAGCCAGGGCUGGUGC
>bta-mir-669	UGUGGGUGUGUGCAUGUGCGUG	AGAGUGUGUGGGUGUGUGCAUGUGCGUGUGUGCACAUGCAUAUGUGUGUGGCUAUCUUAGCUGU
>bta-mir-665	ACCAGUAGGCCGAGGCCCCU	UCUCCUUGAGGGGUCUUGGCCUCUGCCCAGGACUCUUUCAUGACCAGUAGGCCGAGGCCCCUCACAGGCGGC
>bta-mir-660	UACCCAUUGCAUAUCGGAGCUG	CUGCUCCUUCUCCCGUACCCAUUGCAUAUCGGAGCUGUGAAUUCUCAAAGCACCUCCUAUGUGCAUGGAUUACAGGAGGG
>bta-mir-656	AAUAUUAUACAGUCAACCUCU	CUGAAAUAGGUUGCCUGUGAGGUGUUCACUUUUCUAAGCGAUGAAUAUUAUACAGUCAACCUCUUUCCGAUAUCGAAUC
>bta-mir-655	AUAAUACAUGGUUAACCUCUCU	AACUGUUCAGGGAUAUUUGAGGAGAGGUUAUCCGUGUUAUGUUCGCUUGGCUCAUCAUGAAUAAUACAUGGUUAACCUCUCUUUGAAUAUCAGACUC
>bta-mir-654	UAUGUCUGCUGACCAUCACCUU	GGGUUAGUGGAAAGGUGGUGGGCUGCAGAACAUGUGCUUCCUUCGUGUCAUAUGUCUGCUGACCAUCACCUUUAGAAGCCC
>bta-mir-6536	UUUAAGUAUACGAUGAACUGC	ACUGACCAACUUUAAGUAUACGAUGAACUGCAGGGAAGCCUGGCAUGCUGCAGUUCAUCGUAUACUUAAAGUUGGUCAAU
>bta-mir-6535	UAGGGGGAGCGGUUGGAGGACU	GCCCUGGGGUUAGGGGGAGCGGUUGGAGGACUGGGGGCUCAGCCUUCCUACCUCUCUCCGUAGGAGCCUGGUG
>bta-mir-6533	UGCGGCAGAGCAUUAGAGAAC	UCACGAACAAGUUCCUGAUGCUACCGCAUCACGAACAAGUUCCUGAUGCGGCAGAGCAUUAGAGAACAAGUUCUGUA
>bta-mir-6531	UAGACUUGGUGUACUUUGAGAGA	UACCUACUUCUAGACUUGGUGUACUUUGAGAGACAGUGUUGUUUUUUGCUCCUUUUUUAUACUUGCUAUGUCUGGACGUGGCAA
>bta-mir-6529	GAGAGAUCAGAGGCGCAGAGU	CUGUUCUCUUGAGAGAUCAGAGGCGCAGAGUGCGUCAAUGUCAAUGAAGCCUGUGCCUUUUACCUCUUUAAGAGCGCAC
>bta-mir-6527	CACGUGGACGAAGAGAUGGGA	UUGUCCAUAUUGCCGGUCAACCUUCAAUGACGUGGAAAAGAUGGCGGCUCACAUGCGCAUGGUUCACGUGGACGAAGAGAUGGGACCUAAAACAG
>bta-mir-6526	UCCUGUGCCUCGAAUGGGUAUG	GUGUGCAGUGCCCUGCCCGUUCAGGUGCAGUUCACGUACAAUUGGUGUCCUGUGCCUCGAAUGGGUAUGGUAAGGCUCA
>bta-mir-6525	CUGGGGAAAGCAGGAGUGAG	GGCCGGGGAGCUGGGGAAAGCAGGAGUGAGGGUCUGCACCCCAGUAAGCCUCGUUCUGCUUUCCCCACAGGCACCCCUCAUGCCC
>bta-mir-6524	UUACUCUGAGUAACCUAACUG	AACAAGGACACCAGUUAGGCCACUCAGAGUAACUAUCAGUAACUAACUGGUUACUCUGAGUAACCUAACUGGUAUCCUUGU
>bta-mir-6523	UCUGGGGUAACUUUGAGCAGGG	ACUCUGAACUUCUGGGGUAACUUUGAGCAGGGGAUGAAUUGUAUUUCAUACCCUGCUCUAGUGUCCCCAGUGGGGCAGAGUA
>bta-mir-6522	UCGGAAUUGUUUGUGUACCUGU	AUGUGUGUACUCGGAAUUGUUUGUGUACCUGUUUUCAAAUUCCAAGUACACAAACAAUUCCAAGUACACACAUG
>bta-mir-6521	GUGGCGCCAGCUCUGAGCAGAGU	UGCACGUCUGCACUGUGCUCACGUGUGUGCCUGCCGAGUGUUGAUUCAGUGAUCGGUGGCGCCAGCUCUGAGCAGAGUGUUGGGGUGU
>bta-mir-6520	UUGAGUAUUGUCAGAGAGAGC	GUCCCUCUCCUUGAGUAUUGUCAGAGAGAGCGAUUCUGUGCCCACCCUGAGUCGUCUCUCCGCCUGUACUCAGCCAGCAGCGCC
>bta-mir-652	AAUGGCGCCACUAGGGUUGUG	ACGAAUGGCUAUGCACUGCACAACCCUAGGAGAGGGUGCCAUUCACAUAGACUAGAAUUGAAUGGCGCCACUAGGGUUGUGCAGUGCACAACCUACAC
>bta-mir-6518	UCACGGAGAGGAGAAACUGCAC	CUGAGGGUCUCAGCAUUUAUUUCGCAGUUUCUCCUCUCCGUGAGCGUCUGCCAGGCUCACGGAGAGGAGAAACUGCACCUGGCCCCAA
>bta-mir-6517	UCAGGGUCCGUGAGCUCCUCGGC	CCGCCGGUUCUCAGGGUCCGUGAGCUCCUCGGCGUACUCGGAGAACAUUCGCCGGAACUCCGGGUCCUGGAAGGCGGA
>bta-mir-628	AUGCUGACAUAUUUACUAGAGG	AUAGCUGUUGUGUCACUUCCUCAUGCUGACAUAUUUACUAGAGGGUAAAAUUAAUAACCUUCUAGUAAGAGUGGCAGUCGAAGGGAAGGGCUCAU
>bta-mir-615	GGGGGUCCCCGGUGCUCGGAUC	CUCGGGAGGGGCGGGAGGGGGGUCCCCGGUGCUCGGAUCUCGAGGGUGCUUAUUGUUCGGUCCGAGCCUGGGUCUCCCUCUCCCCCCACCCCC
>bta-mir-6123	UGCCAAGCCCACGUUCAAAGG	AGCCUGCUGCCAAGCCCACGUUCAAAGGCUGUUUCUUCAAAGUUAAUGGUGCCGCCUUUGAGCUGGGAAGGGAAGCGGGCAG
>bta-mir-6122-3p	ACUAUAUGAUGUAAACUGAAC	GCAGUUACCAGUCAGUUGUACUUUAUCCAGUGCUAACUAUAUGAUGUAAACUGAACUAUUGG
>bta-mir-6121-3p	CCGGAUGAUGGACACUGAGG	CCUCGGAGCGCCCUCGCCAGACACCCCUGCCGGAUGAUGGACACUGAGGGCAGGCUGGCUCCA
>bta-mir-6120-5p	CUGUUCCCGUUUUUCACAUGUG	UCCUGUUCCCGUUUUUCACAUGUGUACUGAUGUUUGAUCAUAUGUUGGACAACGUGGAUAGCACCCGUGAG
>bta-mir-6120-3p	UAUGUUGGACAACGUGGAUAGC	UCCUGUUCCCGUUUUUCACAUGUGUACUGAUGUUUGAUCAUAUGUUGGACAACGUGGAUAGCACCCGUGAG
>bta-mir-6119-5p	AGAGGUAAAAAAUUGAUUUGACU	AUUUUGAGAGGUAAAAAAUUGAUUUGACUAGUUCUUUAACACAUCUAGCAAAUCAUUUUUUACUCUCCAAAAAGAAC
>bta-mir-6119-3p	GCAAAUCAUUUUUUACUCUCCAA	AUUUUGAGAGGUAAAAAAUUGAUUUGACUAGUUCUUUAACACAUCUAGCAAAUCAUUUUUUACUCUCCAAAAAGAAC
>bta-mir-592	AUUGUGUCAAUAUGCGAUGAUGU	UAUUAUGCCAUGACAUUGUGUCAAUAUGCGAUGAUGUGUGUGAUGGCACAGCGUCAUCACGUGGUGACGCAACAUCAUGACGUAAGACGUCACAAC
>bta-mir-582	UUACAGUUGUUCAACCAGUUACU	AUCUGUUCUCUUUGGUUACAGUUGUUCAACCAGUUACUAAUCUACCUAAUUGUAACCAGUUGAACAACUGAACCCAAAGGGUGCAAAGUGAAAACAUU
>bta-mir-574	UGAGUGUGUGUGUGUGAGUGUGUG	UUCUUUUGAGCUUACUUCCCAGUCUCGAAUCCGUGUGAGUGUGUGUGUGUGAGUGUGUGUGAGAGUG
>bta-mir-551b	GGCGACCCAUACUUGGUUUCAG	AGAGAAGUUCUCCUGGCCUAAGAAAUCAAGCGUGGGUGAGACCUGGUGCAGAACAGGAAGGCGACCCAUACUUGGUUUCAGAGGCUGUGAGAAUA
>bta-mir-545-5p	UCAGUAAAUGUUUAUUGGAUG	CCCAGCCUGGCACAUUCGUAGGCCUCAGUAAAUGUUUAUUGGAUGAAUAAAUGAAUGGCUCAUCAACAAACAUUUAUUGUGUGCCUGCUAACGUGAUCUCCACAGG
>bta-mir-545-3p	AUCAACAAACAUUUAUUGUGUG	CCCAGCCUGGCACAUUCGUAGGCCUCAGUAAAUGUUUAUUGGAUGAAUAAAUGAAUGGCUCAUCAACAAACAUUUAUUGUGUGCCUGCUAACGUGAUCUCCACAGG
>bta-mir-544b	AUUCUGCAUUUCUAACAAGUUC	UCACCUGGAUAGCUUGUUAAAAUGCAGAUUCCACUUCAGUGGGCCUGGGAUUCUGCAUUUCUAACAAGUUCCCAGGUGUUGCGAA
>bta-mir-544a	AUUCUGCAUUUUUAGCAAGUUC	AUUUUCAUCACCUAGGGAUCUUGUUAAAAGGCAGAUUCUGAUUCAGGGACCAAGAUUCUGCAUUUUUAGCAAGUUCCCAAGUGAUGCUAAU
>bta-mir-543	AAACAUUCGCGGUGCACUUCUU	GGUGCUUAAGGAGAAGUUGCCCGUGUCUUUUUCGCUUUAUAUGUGACGAAACAUUCGCGGUGCACUUCUUUUUCAGUAUC
>bta-mir-542-5p	UCGGGGAUCAUCAUGUCACGAG	AUGCACAGACCUCAGACAUCUCGGGGAUCAUCAUGUCACGAGAUACCACUGUGCACUUGUGACAGAUUGAUAACUGAAAGGUCUGGGAGCCGCUCAU
>bta-mir-541	UGGUGGGCACAGAAUCCGGCCU	ACGUCAGGGAAAGGAUUCUGCUGUCGGUCCCACUCCAAAGUUCAAAAAAUGGGUGGUGGGCACAGAAUCCGGCCUCUGCUUGUG
>bta-mir-539	GGAGAAAUUAUCCUUGGUGUGU	AUACUUGAGGAGAAAUUAUCCUUGGUGUGUUCGCUUUAUUUGGGAUGAAUCAUACAAGGACAAUUUCUUUCUGAGUAU
>bta-mir-532	CAUGCCUUGAGUGUAGGACCGU	GACUUGCUUUCUCUCUUACAUGCCUUGAGUGUAGGACCGUUGGCAUCUUAAUUACCCUCCCACACCCAAGGCUUGCAGGAGAGCCA
>bta-mir-505	CGUCAACACUUGCUGGUUUCCU	AAAUUGAUGCACCCAGUGGGGGAGCCAGGAAGUAUUGAUGUUUCUACCAGUUUAGCGUCAACACUUGCUGGUUUCCUCUCUGGAGCGUCA
>bta-mir-504	AGACCCUGGUCUGCACUCUGUC	GCUGCUGUUGGGAGACCCUGGUCUGCACUCUGUCUGUAUGCUUACUGAAGGGAGCGCAGGGCAGGGUUUCCCAUACAGAGGGC
>bta-mir-503-5p	UAGCAGCGGGAACAGUACUG	AGCCGUGCCCUAGCAGCGGGAACAGUACUGCAGUGGGCAAUUGGUGAUCUGGAGUAUUGUUUCUGCUGCCCGGGCAAGACUGG
>bta-mir-503-3p	GGAGUAUUGUUUCUGCUGCCCGG	AGCCGUGCCCUAGCAGCGGGAACAGUACUGCAGUGGGCAAUUGGUGAUCUGGAGUAUUGUUUCUGCUGCCCGGGCAAGACUGG
>bta-mir-502b	AAUCCACCUGGGCAAGGAUUC	GCUCCCCUCUCUAAUUCUUGCUCCCCAGGUGAGAGUGCUUUGUGAAUGCAAUCCACCUGGGCAAGGAUUCUGAAUGUGAGAGC
>bta-mir-502a	AAUGCACCUGGGCAAGGAUUCA	CUGCUCUGUUCCCCUGUAUCCAAUCUUAAUGCCCAGAUGCAGGUACUGUCUCAGUGCAAUGCACCUGGGCAAGGAUUCACAGAAGAUAAG
>bta-mir-500	UAAUCCUUGCUACCUGGGUGAGA	GCUCCCCCUCUCUAAUCCUUGCUACCUGGGUGAGAGUGCUUUCUGAAUGCAAUGCACCUGGGCAAGGAUUCUGAGAGAGGGAGC
>bta-mir-499	UUAAGACUUGCAGUGAUGUUU	GGGCGGGCGGCCGUUAAGACUUGCAGUGAUGUUUAACUCCUCUCCACGUGAACAUCACAGCAAGUCUGUGCUGCUUCCCGUCCCCACGCUGCCUGGGCAGGGU
>bta-mir-497	CAGCAGCACACUGUGGUUUGUA	CCACCCCAGUCCUGCUCCCGCCCCAGCAGCACACUGUGGUUUGUACGGCACUGUGGCCACGUCCAAACCACACUGUGGUGUUAGAGCGAGGGUGGGGGAGGCACCGCUGAGG
>bta-mir-496	UGAGUAUUACAUGGCCAAUCUC	CCGAGUCGGGUACUCGAAUGGAGGUUGUCCAUGGUGUGUUCAUUUUAUUUAUGAUGAGUAUUACAUGGCCAAUCUCCUUUCAGUACUAAAUUCUUCAUGGG
>bta-mir-495	AAACAAACAUGGUGCACUUCUU	UGGUGCCUGGAAAGAAGUUGCCCAUGUUCUUUUCGCUGAUAUGUGACGAAACAAACAUGGUGCACUUCUUUUCCGGCAUCA
>bta-mir-494	UGAAACAUACACGGGAAACCUC	UCGAUACUUGAAGGAGAGGUUAUCCGUGUUGUCUUCUCUUUAUUUAUGAUGAAACAUACACGGGAAACCUCUUUUUUAGUAUCAA
>bta-mir-493	UGAAGGUCUACUGUGUGCCAGG	CUGGCCCCCAGGGCCUUGUACAUGGUAGGCUUUCAUUCAUUCGUUUGCACAUUCGGUGAAGGUCUACUGUGUGCCAGGCCCUGUGCCAG
>bta-mir-491	AGUGGGGAACCCUUCCAUGAGG	UUGACUUAGCUGGGUAGUGGGGAACCCUUCCAUGAGGAGUAGAACACUCCUUAUGCAAGAUUCCCUUCUACCUGACUGGGUUGG
>bta-mir-490	CAACCUGGAGGACUCCAUGCUG	UGGAGACUUGCUGGUUUGGAAAGUUCAUUGUUCGACACCAUGGAUCUCCAGGUGGGUCACGUUUAGAGAUACACCAACCUGGAGGACUCCAUGCUGUUGAGCUGUUCACAAGCAGCGGACACUUCUA
>bta-mir-488	UUGAAAGGCUGUUUCUUGGUC	GAGAAUCAUCUCUCCCAGAUAAUGGCACUCUCAAACAGGUUUCCAGGUUGUUUGAAAGGCUGUUUCUUGGUCAGAAGACUCUCAAUUCCUUCUGGA
>bta-mir-487b	AAUCGUACAGGGUCAUCCACUU	UUGGUACUUGGAGAGUGGUUAUCCCUGUCCUGUUCGUUUUACUCAUGUCGAAUCGUACAGGGUCAUCCACUUUUUCAGUAUCAA
>bta-mir-487a	AAUCAUACAGGGACAUCCAGU	GGUACUUGAAGAGUGGUUAUCCCUGCUGUGUUCGCUGUAUUUAUGACGAAUCAUACAGGGACAUCCAGUUUUUCAGUAUC
>bta-mir-486	UCCUGUACUGAGCUGCCCCGAG	GCCAGCUUGGACCUGCGUCCUCCCUGACGGGUCCUGUACUGAGCUGCCCCGAGGCCCUUCGCUGUGCCCAGCUCGGGUCAGCUCAGUACCGGGCGCGUCGGGGUGGGAGUCGGCCGGAAGCAGG
>bta-mir-485	AGAGGCUGGCCGUGAUGAAUUCG	ACUUGAAGAGAGGCUGGCCGUGAUGAAUUCGAUUCAUCAAAGCGAGUCAUACACGGCUCUCCUCUCUUUUAGU
>bta-mir-484	UCAGGCUCAGUCCCCUCCCGAU	GUCAGGCUCAGUCCCCUCCCGAUAAACCUCUAAAUAGGGACCUUCCCGGGGGGCUACCUCGGC
>bta-mir-483	UCACUCCUCUCCUCCCGUCUU	GGGGAGGGCGGGAAGAAAGGAGGGCGUGGUCUGUGCAGCUCCUCACUCCUCUCCUCCCGUCUUCUCCU
>bta-mir-455-5p	UAUGUGCCUUUGGACUACAUC	UCCCUGGCGUGAGGGUAUGUGCCUUUGGACUACAUCGUGGAAGCCAGCACCAUGCAGUCCAUGGGCAUAUACACUUGCCUCAAGGCCUA
>bta-mir-455-3p	GCAGUCCAUGGGCAUAUACACU	UCCCUGGCGUGAGGGUAUGUGCCUUUGGACUACAUCGUGGAAGCCAGCACCAUGCAGUCCAUGGGCAUAUACACUUGCCUCAAGGCCUA
>bta-mir-454	UAGUGCAAUAUUGCUUAUAGGGU	CUGUUUAUUACCAGAUCCUAGAACCCUAUCGAUAUUGUCUCUGCUGUGUAAAUAGCUCUGAGUAGUGCAAUAUUGCUUAUAGGGUUUUGGUGUUUGGGAAGAACAAUGGGCAUG
>bta-mir-452	UGUUUGCAGAGGAAACUGAGAC	GCUAAGCACUUACAACUGUUUGCAGAGGAAACUGAGACUUUGUAACUAUAUCUCAGUCUCAUCUGCAAAGAAGUAAGUGCUUUGC
>bta-mir-451	AAACCGUUACCAUUACUGAGUUU	CUUGGGGUGGCGAGGAAACCGUUACCAUUACUGAGUUUAGUAAUGGUAACGGUUCUCUUGCUGCACCCAGA
>bta-mir-450b	UUUUGCAAUAUGUUCCUGAAUA	AAAAUUAUUUUUGCAAUAUGUUCCUGAAUAUUUAAUAUAAGUAUAUUGGGAACAUUUUGCAUCCAUAGUUUUGUAUCAGUAUUUAG
>bta-mir-450a	UUUUGCGAUGUGUUCCUAAUAU	CAAAGAAAGAUGCUAAACUAUUUUUGCGAUGUGUUCCUAAUAUGUAAUCUAAAUGUAUUGGGAACAUUUUGCAUUCAUAGUUUUGUAUCAAU
>bta-mir-449a	UGGCAGUGUAUUGUUAGCUGGU	UGUGUGAUGGGUUGGCAGUGUAUUGUUAGCUGGUUGAAUAUGUGAGUGCCAUCAGCUAACAUGCAACUGCUAUCUUAUUGCAUGUAUA
>bta-mir-433	AUCAUGAUGGGCUCCUCGGUGU	UGGCCGGGGAGAAGUACGGUGAGCCUGUCAUUGUUCAGAGAGGCUAGAUCCUCCUUGUUGAGAAGGAUCAUGAUGGGCUCCUCGGUGUUCUCCAGGUAGCGGCACCACACCAUGAAGGCAGCCC
>bta-mir-432	UCUUGGAGUAGGUCAUUGGGUGG	GCAUGACUCCUCCAAGUCUUGGAGUAGGUCAUUGGGUGGAUCCUUUAUUUCCCUAUGUGGGCCACUGGAUGGCUCCUCCAUGUCUUGGCG
>bta-mir-431	UGUCUUGCAGGCCGUCAUGCAGG	UCCUGCGCGUCCUGCGAGGUGUCUUGCAGGCCGUCAUGCAGGCCACACUGACGGAAACGUUGCAGGUCGUCUUGCAGGGCUUCUCGCAAGACGACAUAUUCAUCACCCUCGACG
>bta-mir-429	UAAUACUGUCUGGUAAUGCCGU	AGCCUGCCGAUGGGCGUCUUACCAGACACGGUUAGAUCUGGUCCUUCUGUCUAAUACUGUCUGGUAAUGCCGUCCAUCCCCGGC
>bta-mir-4286	ACCCCACUCCUGGUACC	AAUUGAGAAGGGAUAAGGAGGUGUGUGGAGAAGGCAAUGGCACCCCACUCCUGGUACCAACAU
>bta-mir-425-5p	AUGACACGAUCACUCCCGUUGA	GAAAGCGCUUUGGAAUGACACGAUCACUCCCGUUGAGUGGGCACCCAAGAAGCCAUCGGGAAUGUCGUGUCCGCCCAGUGCUCUUUC
>bta-mir-425-3p	AUCGGGAAUGUCGUGUCCGCCC	GAAAGCGCUUUGGAAUGACACGAUCACUCCCGUUGAGUGGGCACCCAAGAAGCCAUCGGGAAUGUCGUGUCCGCCCAGUGCUCUUUC
>bta-mir-424-5p	CAGCAGCAAUUCAUGUUUUGA	UCGUUGACUCCGAGGGGAUGCAGCAGCAAUUCAUGUUUUGAAGUGCUUUAAACGGUUCAAAACGUGAGGCGCUGCUAUACCCCCUUGCGAGGAAGU
>bta-mir-424-3p	CAAAACGUGAGGCGCUGCUAU	UCGUUGACUCCGAGGGGAUGCAGCAGCAAUUCAUGUUUUGAAGUGCUUUAAACGGUUCAAAACGUGAGGCGCUGCUAUACCCCCUUGCGAGGAAGU
>bta-mir-423-5p	UGAGGGGCAGAGAGCGAGACUUU	AUAAAGGAAGUUAGGCUGAGGGGCAGAGAGCGAGACUUUUCUAUUUUCCAAAAGCUCGGUCUGAGGCCCCUCAGUCUUGCUUCCUACCCCGCGC
>bta-mir-423-3p	AAGCUCGGUCUGAGGCCCCUCAGU	AUAAAGGAAGUUAGGCUGAGGGGCAGAGAGCGAGACUUUUCUAUUUUCCAAAAGCUCGGUCUGAGGCCCCUCAGUCUUGCUUCCUACCCCGCGC
>bta-mir-421	AUCAACAGACAUUAAUUGGGCGC	GCACAUUGUAGGCCUCAUUAAAUGUUUGUUGAAUGAAAAAAUGAAUCAUCAACAGACAUUAAUUGGGCGCCUGCUCUGUGAUCUC
>bta-mir-412	ACUUCACCUGGUCCACUAGCUGU	CUGGGGUACAGGACGGAUGGUCGACCAGUUGGAAAGUAAUUGUUUCUAAUGUACUUCACCUGGUCCACUAGCUGUCCGUACCCACUGCAG
>bta-mir-411c-5p	GGUUGAUCAGAGAACAUACAUU	GGGAGUGGAUGGUUGAUCAGAGAACAUACAUUUUGUCAAUGAUGUAUGUCAACUGAUCCACAGUCCCUCCCUAU
>bta-mir-411c-3p	UGUAUGUCAACUGAUCCACAGU	GGGAGUGGAUGGUUGAUCAGAGAACAUACAUUUUGUCAAUGAUGUAUGUCAACUGAUCCACAGUCCCUCCCUAU
>bta-mir-411b	UGGUCGACCAUAAAACGUACGU	UGUGGAGAGAUGGUCGACCAUAAAACGUACGUGUGCUUUAUGACGUAUGUCACAUGGUCCACUAAUUCUCAGCAU
>bta-mir-411a	AUAGUAGACCGUAUAGCGUACG	UGGUACUUGGAGAGAUAGUAGACCGUAUAGCGUACGCUUUAUCUGUGACGUAUGUAACACGGUCCACUAACCCUCAGUAUCA
>bta-mir-410	AAUAUAACACAGAUGGCCUGU	GGGUACUUGAGGAGAGGUUGUCUGUGAUGAGUUCGCUUUAUUAAUGACGAAUAUAACACAGAUGGCCUGUUUUCAGUACCA
>bta-mir-409b	GGGGUUCACCGAGCAACAUUC	UGAUACCGAAAAGGGGUUCACCGAGCAACAUUCGUCGUCCAGAUGCAAAGUUGCUCGGGUAACCUCUCCCCGCGUACCA
>bta-mir-409a	AGGUUACCCGAGCAACUUUGCAU	UGGUACGCGGGGAGAGGUUACCCGAGCAACUUUGCAUCUGGACGACGAAUGUUGCUCGGUGAACCCCUUUUCGGUAUCA
>bta-mir-3957	CUCGGAGAGUGCAGCUGUGG	UUGGUGGGAGCUCGGAGAGUGCAGCUGUGGGUGUCAGGGUCAGGCACACGCACAGCACCUCACUGAGCUCCUUCCAA
>bta-mir-3956	ACGUGGAUGCUGAAGGUCAGAGG	GCCAGGUACGUGGAUGCUGAAGGUCAGAGGGAAGUGCUUCUGUCUGCACAUGUGUUCUCCAGUCCUCUGACCUUCCUGCAUCCCGUUCAUCUCUAGGA
>bta-mir-383	AGAUCAGAAGGUGAUUGUGGCU	CUCCUCAGAUCAGAAGGUGAUUGUGGCUUUGGGUGGAUAUCAAUCAGCCACAGCACUGCCUGGUCAGAAAGAG
>bta-mir-382	GAAGUUGUUCGUGGUGGAUUCG	UACUUGAAGAGAAGUUGUUCGUGGUGGAUUCGCUUUACUUAUGACGAAUCAUUCACGGACAACACUUUUUUCAGUA
>bta-mir-381	UAUACAAGGGCAAGCUCUCUGU	UACUCAGAGCGAGGUUGCCCUUUGUAUAUUCGGUUUUUUGAUGUAGAAUAUACAAGGGCAAGCUCUCUGUGAGUA
>bta-mir-380-5p	UGGUUGACCAUAGAACAUGCGC	AAGAUGGUUGACCAUAGAACAUGCGCUGUCUCUAUGUCGUAUGUAAUGUGGUCCACGUCUU
>bta-mir-380-3p	UAUGUAAUGUGGUCCACGUCU	AAGAUGGUUGACCAUAGAACAUGCGCUGUCUCUAUGUCGUAUGUAAUGUGGUCCACGUCUU
>bta-mir-379	UGGUAGACUAUGGAACGUAGG	UGGUUCCUGCAGAGAUGGUAGACUAUGGAACGUAGGCUUUGUGAUUUUUGACCUAUGUAACAUGGUCCACUAACUCUCAGUAUCCA
>bta-mir-378c	ACUGGACUUGGAGUCAGAAGU	CAAAACCACCACUGGACUUGGAGUCAGAAGUUCCAUGUGUGAGUCUUGGUAGGGCCAGUGGAUUGCUAA
>bta-mir-378b	ACUUGACUUGGAGUCAGAAGGC	CUGGACCACCAGGGAAAUCCUGAUUUUGUUUCUUAUUAAGGGGAGGUUCAGUAUAGAGCAAACAGCACUUGACUUGGAGUCAGAAGGCUUAGGUCCAA
>bta-mir-378	ACUGGACUUGGAGUCAGAAGGC	GGAGAGCACUGGACUUGGAGUCAGAAGGCUGGAGCUUACAGGGCAGCACCGUCAUCUACUGGUGGAGAACUACGCC
>bta-mir-377	AUCACACAAAGGCAACUUUUGU	UUGAGCAGAGGUUGCCCUUGGUGAAUUCGCUUUAUUUAUGUUGAAUCACACAAAGGCAACUUUUGUUUG
>bta-mir-376e	AACAUAGAGGAAAAUCCACAUU	UGAUAUUCAAAAGGUGGAUAUUCCUUCUAUGUUUACAGGAUUGACAGCUAAACAUAGAGGAAAAUCCACAUUUUAAGUAUCU
>bta-mir-376d	AUCAUAGAGGAAAAUCCACAU	GGUAUUUAAAAGGUAGAUUUUCCUUCUAUGAUUACGGGUUUGGUGAUUAAUCAUAGAGGAAAAUCCACAUUUUCGGUAUCAA
>bta-mir-376c	GUGGAUAUUCCUUCUAUGUUUA	UUUGGUAUUUAAAAGGUGGAUAUUCCUUCUAUGUUUAUGUUAUUUGUGGUUAAACAUAGAGGAAAUUCCACGUUUUCAGUAUCAAA
>bta-mir-376b	AUCAUAGAGGAAAAUCCAUGUU	UUCUUUGGUAUUUAAAAGGUGGAUAUUCCUUCUAUGUUUACGUGAUUCAUAGAUAAUCAUAGAGGAAAAUCCAUGUUUUCAGUAUCAAAUGCU
>bta-mir-376a	AUCAUAGAGGAAAAUCCACGU	AAUCCUUCUUUGGUAUUUAAAAGGUAGAUUCUCCUUCUAUGAGUACAUUAUUUACGAUUAAUCAUAGAGGAAAAUCCACGUUUUCAGUAUCAAAUGCUG
>bta-mir-375	UUUUGUUCGUUCGGCUCGCGUGA	CCCCGCGACGAGCCCCUCGCACAAACCGGACCUGAGCGUUUUGUUCGUUCGGCUCGCGUGAGGC
>bta-mir-374b	AUAUAAUACAACCUGCUAAGUG	GAAGAAAUCCUACUCGGAUGGAUAUAAUACAACCUGCUAAGUGUCCUAGCACUUAUCAGGUUGUAUUAUCAUUGUCCGUGUCUAUGGCUCUCGUC
>bta-mir-374a	UUAUAAUACAACCUGAUAAGUG	UACAUCGGCCAUUAUAAUACAACCUGAUAAGUGUUACAGCACUUAUCAGGUUGUAUUGUAAUUGUCUGUGUA
>bta-mir-370	GCCUGCUGGGGUGGAACCUGGU	AGGCAGAGAAGCCAGGUCACGUCUCUGCAGUUACACCGCUCACGAGUGCCUGCUGGGGUGGAACCUGGUCUGUCU
>bta-mir-369-5p	AUCGACCGUGUUAUAUUCGC	UGAAGGGAGAUCGACCGUGUUAUAUUCGCUUUAUUGACUUCGAAUAAUACAUGGUUGAUCUUUUCUCAG
>bta-mir-369-3p	AAUAAUACAUGGUUGAUCUUU	UGAAGGGAGAUCGACCGUGUUAUAUUCGCUUUAUUGACUUCGAAUAAUACAUGGUUGAUCUUUUCUCAG
>bta-mir-3660	ACUGACAGGAGAGCAUUUUAA	CUGGACAAAGUUAAAAUGCUAUUCUGUCAUUGUGAUAGUUCAUAUGGGCACUGACAGGAGAGCAUUUUAAUUUUGUCAAG
>bta-mir-365-5p	AGGGACUUUUGGGGGCAGAUGUG	AGAGUGCUCGAGGACAGCAAGAAAAAUGAGGGACUUUCAGGGGCAGCUGUGUUUUCUGACUCAGUCAUAAUGCCCCUAAAAAUCCUUAUUGUUCUUGCAGUGUGCAUCAGG
>bta-mir-365-3p	UAAUGCCCCUAAAAAUCCUUAU	AGAGUGCUCGAGGACAGCAAGAAAAAUGAGGGACUUUCAGGGGCAGCUGUGUUUUCUGACUCAGUCAUAAUGCCCCUAAAAAUCCUUAUUGUUCUUGCAGUGUGCAUCAGG
>bta-mir-363	AUUGCACGGUAUCCAUCUGCG	UGUUGUCGGGUGGAUCACGAUGCAAUUUUGAUUAGUAUAAUAGGAGAAAAAUUGCACGGUAUCCAUCUGCGAAC
>bta-mir-362-5p	AAUCCUUGGAACCUAGGUGUGAGU	CUCGAAUCCUUGGAACCUAGGUGUGAGUGCUGUUCUAGUGCAACACACCUAUUCAAGGAUUCAAA
>bta-mir-362-3p	AACACACCUAUUCAAGGAUUC	CUCGAAUCCUUGGAACCUAGGUGUGAGUGCUGUUCUAGUGCAACACACCUAUUCAAGGAUUCAAA
>bta-mir-361	UUAUCAGAAUCUCCAGGGGUAC	GGAGCUUAUCAGAAUCUCCAGGGGUACUUAUAAUUUGAAAAAGUCCCCCAGGUGUGAUUCUGAUUUGCUUC
>bta-mir-3604	UAACCAAUGUGCAGACUACUGU	CAGCCUAACCAAUGUGCAGACUACUGUACAAUUUGGGAGUCCUGAACAGAUAGUCUAAACACUGGGUAGACGG
>bta-mir-3601	UCUCGUGACAUGAUGAUCCCCGA	CCCAGACCUUUCAGUUAUCAAUCUGUCACAAGUGCACAGUGGUAUCUCGUGACAUGAUGAUCCCCGAGAUGUCUGAGG
>bta-mir-3600	ACAGUUCUUCAACUGGCAGCUU	CAGAGGGCAACAGUUCUUCAACUGGCAGCUUUAGCUGGGUCAGGACAUAAAGCUUGCCACUGAAGAACUACUGCGGCUCAG
>bta-mir-3596	AACCACACAACCUACUACCUCA	CUCGAGGAAGGCAGUAGGUUGUAUAGUUAUCUUCCGAGGGGGCAACAUCACUACCCUGAAACCACACAACCUACUACCUCACC
>bta-mir-3578	GAAUCCACCACGAACAACUUC	UUUGGUACUGAAAAAAGUGUUGUCCGUGAAUGAUUCGUCAUAAGUAAAGCGAAUCCACCACGAACAACUUCUCUUCAAGUACCACA
>bta-mir-34c	AGGCAGUGUAGUUAGCUGAUUG	AGUCUAGUUACUAGGCAGUGUAGUUAGCUGAUUGCUAAUAAUACCAAUCACUAACCACACGGCCAGGUAAAAAGAUU
>bta-mir-34b	AGGCAGUGUAAUUAGCUGAUUG	GUGCUCGGUUUGUAGGCAGUGUAAUUAGCUGAUUGUACUCUCAUGCUUACAAUCACUAGUUCCACUGCCAUCAAAACAAGGCAC
>bta-mir-34a	UGGCAGUGUCUUAGCUGGUUGU	GGCCAGCUGUGAGUGUUUCUUUGGCAGUGUCUUAGCUGGUUGUUGUGAGUAAUAAUGCAGGAAGCAAUCAGCAAGUAUACUGCCCUAGAAGUGCUGCACGUUGUGGG
>bta-mir-346	UGUCUGCCCGCAUGCCUGCCUCU	GGUCUCUGUGUUGGGCGUCUGUCUGCCCGCAUGCCUGCCUCUCUGUUGCUCUGAAGGAGGCAGGGGCUGGGCUUGCAGCUGCCUGGGCAGAGCGG
>bta-mir-345-5p	GCUGACUCCUAGUCCAGUGCU	ACCCAAACCCAGGUCUGCUGACUCCUAGUCCAGUGCUUGUGAUGGCUGGUGGGCCCUGAACUAGGGGUCUGGAGGCCUGGGUUUGAAUAUC
>bta-mir-345-3p	CCUGAACUAGGGGUCUGGAG	ACCCAAACCCAGGUCUGCUGACUCCUAGUCCAGUGCUUGUGAUGGCUGGUGGGCCCUGAACUAGGGGUCUGGAGGCCUGGGUUUGAAUAUC
>bta-mir-3432	UGCGGGAUCUUUAGUUGUGGUG	AAACAGCCGACGUUGCGGCAUGCGGGAUCUUUAGUUGUGGUGUGUGAAUUCUUAGUUGCAGCAACUAAAGAUCCCUCAGGCUGCAAUGAAGAUCAGA
>bta-mir-3431	CCUCAGUCAGCCUUGUGGAUGU	AUACCCAAUGAAUGCGAAAACCUCAGUCAGCCUUGUGGAUGUAUGUUCUGCAGACCUGACAUCUAGAGGACUGACUGAAAUUUUCACUUUCAGCUAA
>bta-mir-342	UCUCACACAGAAAUCGCACCCAUCU	UGGAAGCGGGUGCGAGGCGAGGGGUGCUAUCUGUGGUUGAGGACACGGCAAAUGAAACUGUCUCACACAGAAAUCGCACCCAUCUCCUCGGCCC
>bta-mir-340	UCCGUCUCAGUUACUUUAUAGCC	UUGUACCUGGUGUGAUUAUAAAGCAAUGAGACUGAUUGUCAUGUGUCGUUUGUGGGAUCCGUCUCAGUUACUUUAUAGCCAUACCUGGUAUCUUA
>bta-mir-33b	GUGCAUUGCUGUUGCAUUGC	GCGGGCGGCCCCGCGGUGCAUUGCUGUUGCAUUGCAUGUGUGAGGCAGGUGCAGUGCCUCGGCAGUGCAGCCCGGAGCCGGCCCCUGGCACCGC
>bta-mir-33a	GUGCAUUGUAGUUGCAUUGCA	CUGCGGUGCAUUGUAGUUGCAUUGCAUGUUCUGGCGGUACCCGUGCAAUGUUUCCACAGUGCAUCACAG
>bta-mir-339b	UCCCUGUCCUCCAGGAGCUC	UCCCUGUCCUCCAGGAGCUCCAGGUCUGGGGUGGGUGUGGGGAUUUCUGCAGGAGGGA
>bta-mir-339a	UCCCUGUCCUCCAGGAGCUCAC	GGGGCAGCCGCUGUCCCUGUCCUCCAGGAGCUCACUUGGUCCGGCCGUGCGCUCCUCGAGGCCAGAGCCCGUGUCUGC
>bta-mir-338	UCCAGCAUCAGUGAUUUUGUUGA	GCACGGGCCGUCCUCCCCAACAAUAUCCUGGUGCUGAGUGAUGACACACGCAACUCCAGCAUCAGUGAUUUUGUUGAAGAGGGCAGCUGCCA
>bta-mir-335	UCAAGAGCAAUAACGAAAAAUGU	UUUUGGGCGGGGGUCAAGAGCAAUAACGAAAAAUGUUUGUCAUAAACCGUUUUUCAUUAUUGCUCCUGACCUCCUCUCAUUUGCUGUACUCA
>bta-mir-331	GCCCCUGGGCCUAUCCUAGAA	GAGUUUGGUUUUGUUUGGGUUUGUUCUAGGUAUGGUCCCAGGGAUCCCAGAUCAAACCAGGCCCCUGGGCCUAUCCUAGAACCAACCUAA
>bta-mir-330	GCAAAGCACACGGCCUGCAGAGA	CUUCGGCGAUCACUGCCUCUCUGGGCCUGUGUCUUAGGCUCUGCAAGAUCAACCGAGCAAAGCACACGGCCUGCAGAGAGGCAGCGCUCAGCUC
>bta-mir-329a	AACACACCUGGUUAACCUUUUU	GUGGUACUUGAGGAGAGGUUUUCUAGGUCUCUGUUUCUUUCAUGAGGAUGAAACACACCUGGUUAACCUUUUUUCCAGUAUCA
>bta-mir-328	CUGGCCCUCUCUGCCCUUCCGU	CUGUUUCGGAGCCUGGAGCGGGGGGGCAGGAGGGGCUCAGGGAGAUAGUGUGUGCUGCCCCUGGCCCUCUCUGCCCUUCCGUCCCCUGUUCC
>bta-mir-326	CCUCUGGGCCCUUCCUCCAG	CUCGUCUGUCUGUUGGGCUGGAGGCAGGGCCUUUGUGAAGGCGGGUUGUGCUCAGAUCGCCUCUGGGCCCUUCCUCCAGCCCAGAGGCGGAUUCA
>bta-mir-324	CGCAUCCCCUAGGGCAUUGGUGU	AACUGGCUAUGCCUCCCCGCAUCCCCUAGGGCAUUGGUGUAAAGCUGGAGACCCACUGCCCCAGGUGCUGCUGGGGGUUGUAGUCUGAC
>bta-mir-323	GCACAUUACACGGUCGACCUCU	UUGGUACUUGGAGAGAGGUGGUCCGUGGCGCGUUCGCUUUAUUUAUGGCGCACAUUACACGGUCGACCUCUUUGCAGUAUCUAAUC
>bta-mir-320a	AAAAGCUGGGUUGAGAGGGCGA	AAAAACGAAAAAGAGGCCUUCUCUUCCCGGUUCUUCCCGGAGUCGGGAAAAGCUGGGUUGAGAGGGCGAAAAAGGAAGAGGG
>bta-mir-32	UAUUGCACAUGACUAAGUUGCAU	GGAGGUAUUGCACAUGACUAAGUUGCAUGUUGUCACGGCCUCAGUGCAAUUUAGUAUGUGUGAUAUUUUC
>bta-mir-3154	CAGAAGGGGAGUCGGAGCAGA	AGGCCCCUCCUUCCCAGCCACAGCUCCUGCUCGCCCCUGCCACGUCAAAAGAGGCAGAAGGGGAGUCGGAGCAGAAAGGGGACCC
>bta-mir-3120	CACAGCAAGUGUAGACAGGCA	GUCAUGUGACUGCCUGUCUGUGCCUGCUGUACAGGUGAGCGGAUGUUCUGCACAGCAAGUGUAGACAGGCAGACACAUGAC
>bta-mir-31	AGGCAAGAUGCUGGCAUAGCU	UCCUGUAACUUGGAACUGGAGAGGAGGCAAGAUGCUGGCAUAGCUGUUGAACUGCGAACCUGCUAUGCCAACAUAUUGCCAUCUCUCUUGUCCG
>bta-mir-30f	UGUAAACACCCUACACUCUCAGCU	GAGGGCCAGAUACUGUAAACACCCUACACUCUCAGCUGUGCACAGUGAGAAAGCUGGGAGAAGGCUGUUUACUCUCUCUGCCUU
>bta-mir-30e-5p	UGUAAACAUCCUUGACUGGAAGCU	GGGCAGUCUUUGCUACUGUAAACAUCCUUGACUGGAAGCUGUAAGGCGUUGCAAGGAGCUUUCAGUCGGAUGUUUACAGCGGCAGGCUGCCA
>bta-mir-30d	UGUAAACAUCCCCGACUGGAAGCU	GUUGUUGUAAACAUCCCCGACUGGAAGCUGUACCACACAGCUAAGCUUUCAGUCAGAUGUUUGCUGCUAC
>bta-mir-30c	UGUAAACAUCCUACACUCUCAGC	CAGACUGUAACCAUGCCGUAGUGUGUGUAAACAUCCUACACUCUCAGCUGUGAGCUCGAGGUGGCUGGGAGAGGGUUGUUUACUCCUUCUGCCAUGGAAAACGUC
>bta-mir-30b-5p	UGUAAACAUCCUACACUCAGCU	CCAAGUUUUCAGUUCAUGUAAACAUCCUACACUCAGCUGUAACACACGAGUCGGCUGGGAGGUGGAUGUUUACUUCAGCUGACUUGGA
>bta-mir-30b-3p	CUGGGAGGUGGAUGUUUACUU	CCAAGUUUUCAGUUCAUGUAAACAUCCUACACUCAGCUGUAACACACGAGUCGGCUGGGAGGUGGAUGUUUACUUCAGCUGACUUGGA
>bta-mir-30a-5p	UGUAAACAUCCUCGACUGGAAGCU	CUGUAAACAUCCUCGACUGGAAGCUGUGAGGCUGCAGAAAGGCUUUCAGUCGGAUGUUUGCAGCUGC
>bta-mir-302d	UAAGUGCUUCCAUGUUUUAGU	CCUCUACUUUAACAUGGAGGCACUUGCUGUGACUUCAUAAAAAAAUAAGUGCUUCCAUGUUUUAGUGCGG
>bta-mir-302b	UAAGUGCUUCCAUGUUUUAGUAG	CUCCCUUUAACUUUAACAUGGUAGUACUUUCUGUGACUUUUGAAAUAGUAAGUGCUUCCAUGUUUUAGUAGAAGU
>bta-mir-302a	AAGUGCUUCCAUGUUUUAGUGA	CCCACCACUUAAACGUGGAUGUACUUGCUUUAUAGCUAAAAAAGUAAGUGCUUCCAUGUUUUAGUGAUGG
>bta-mir-301b	CAGUGCAAUGAUAUUGUCAAAGCAU	UCCUGCUGGCCGCAGGUGCUCUGACGAGGUUGCACUACUGUGCUUUGAGGAGCAGUGCAAUGAUAUUGUCAAAGCAUCCGGGACCAGCCUUGGAG
>bta-mir-301a	CAGUGCAAUAGUAUUGUCAAAGCAU	ACUGCUAACGAAUGCUCUGACUUUAUUGCACUACUGUACUUUACAGCUAGCAGUGCAAUAGUAUUGUCAAAGCAUCUGAAAGCAG
>bta-mir-29e	UAGCAUCAUUUGAAAUCAGUGUUU	CUUCUGGAAGCUGGUUUCACAUGGUGGCUUAGAUUUUUCCAUCUUUGUAUCUAGCAUCAUUUGAAAUCAGUGUUUUAGGAG
>bta-mir-29d	UAGCACCAUUUGAAAUCGAUUA	AUCUCUUACACAGGCUGACCGAUUUCUCCUGGUGUUCAGAGUCUGUUUUUGUCUAGCACCAUUUGAAAUCGAUUAUGAUGUAGGGGGA
>bta-mir-29c	UAGCACCAUUUGAAAUCGGUUA	AUCUCUUACACAGGCUGACCGAUUUCUCCUGGUGUUCAGAGUCUGUUUUUGUCUAGCACCAUUUGAAAUCGGUUAUGAUGUAGGGGGA
>bta-mir-29b	UAGCACCAUUUGAAAUCAGUGUU	CUUCUGGAAGCUGGUUUCACAUGGUGGCUUAGAUUUUUCCAUCUUUGUAUCUAGCACCAUUUGAAAUCAGUGUUUUAGGAG
>bta-mir-29a	CUAGCACCAUCUGAAAUCGGUUA	AUGACUGAUUUCUUUUGGUGUUCAGAGUCAAUAUAAUUUUCUAGCACCAUCUGAAAUCGGUUAU
>bta-mir-299	UGGUUUACCGUCCCACAUACAU	AAGAAAUGGUUUACCGUCCCACAUACAUUCUGAAUAUGUAUGUGGGACGGUAAACCGCUUCUU
>bta-mir-296	GAGGGUUGGGCGGAGGCUUUCC	AGGACCCUUCCGGAGGGCCCCCCCCAAUCCUGUUGUGCUUGGUUCAGAGGGUUGGGCGGAGGCUUUCCUGAAGGGUCU
>bta-mir-2957	CCAAGUUCUGUCAUGCACUGA	CGGGCCCAAGUUCUGUCAUGCACUGACUGCUCCAGAGCCCGAGUCGGAGUGUAUCACAGAACCUGGGCCGG
>bta-mir-292	AAGUGCCGCCAUGUUUUGAGUGU	CAGCCUGUGGUACUCAAACUGUGGGGGCACUUCCGUUUUACGAAGGGAAGUGCCGCCAUGUUUUGAGUGUUACCGGUUG
>bta-mir-2904	GGGAGCCUCGGUUGGCCUC	ACGGCAGCGCCGCGGGAGCCUCGGUUGGCCUCGGAUAGCCGGUCCCCCGCCGUCCCCGCCGGCGGGCCGU
>bta-mir-2898	UGGUGGAGAUGCCGGGGA	GGUUUAAUGCUCUGCUGUCAGCGCUUUGAAAUUCUUACUAAUCUUUUUUUGGUGGAGAUGCCGGGGACGUAAUAAUU
>bta-mir-2890	GCCCCGGCCGCUCCCGGCCU	CGGCGGCCGGGAAAGGUGGGCUGGGCUCCGGGGCCCCUCCCCGCCCGGUGCUGCCCCGGCCGCUCCCGGCCUUGUG
>bta-mir-2889	GUCCCCGGGGCUCCCGCCGGC	GCGUCCCCGGGGCUCCCGCCGGCGGAGUUCGGUUUGCACCGGGGAGGGGGCCGGGGAUCGG
>bta-mir-2887	CGGGACCGGGGUCCGGUGCG	CGUCGGGACCGGGGUCCGGUGCGGAGAGCCCUUCGUCCCGGGACACGGGGCGCGGCC
>bta-mir-28	AAGGAGCUCACAGUCUAUUGAG	GGUCCUUGCCCUCAAGGAGCUCACAGUCUAUUGAGUUGCCUUUCUGACUUUCCCACUAGAUUGAGAGCUCCUGGAGGGCAGGCACU
>bta-mir-27b	UUCACAGUGGCUAAGUUCUGC	ACCUCUCUGACGAGGUGCAGAGCUUAGCUGAUUGGUGAACAGUGACUGGUUUCCGCUUUGUUCACAGUGGCUAAGUUCUGCACCUGAAGAGAAGGUG
>bta-mir-27a-5p	AGGGCUUAGCUGCUUGUGAGCA	UGGCCUGGGGAGCAGGGCUUAGCUGCUUGUGAGCAGGUCCACAUCAAAUCGUGUUCACAGUGGCUAAGUUCCGCCCCC
>bta-mir-27a-3p	UUCACAGUGGCUAAGUUCCG	UGGCCUGGGGAGCAGGGCUUAGCUGCUUGUGAGCAGGUCCACAUCAAAUCGUGUUCACAGUGGCUAAGUUCCGCCCCC
>bta-mir-26c	AGCCUAUCCUGGAUUACUUGAA	CAGGCCCGCGUCCGCGUGCAAGUAACCGAGAAUAGGCCCCUUGGGACCUGCACAGCCUAUCCUGGAUUACUUGAACGAGGCCACGGCCUU
>bta-mir-26b	UUCAAGUAAUUCAGGAUAGGUU	UGCCCGGGACCCAGUUCAAGUAAUUCAGGAUAGGUUGUGUGCUGUCCAGCCUGUUCUCCAUUACUUGGCUCGGGGGCCGGUGCCC
>bta-mir-26a	UUCAAGUAAUCCAGGAUAGGCU	GGCUGUGGCUGGAUUCAAGUAAUCCAGGAUAGGCUGUUUCCAUCUGUGAGGCCUAUUCUUGAUUACUUGUUUCUGGAGGCAGCU
>bta-mir-25	CAUUGCACUUGUCUCGGUCUGA	GGCCAGUGUUGAGAGGCGGAGACUUGGGCAAUUGCUGGACGCUGCCCCGGGCAUUGCACUUGUCUCGGUCUGACAGUGCCGGCC
>bta-mir-2487	CUCUAAGGGCUGGGCCGGUCGG	CCCGCCAUACGGUGCAGUGCUCCACUCUGGCCGCCUGGAAAGGAGCUCUAAGGGCUGGGCCGGUCGGCGUCCGG
>bta-mir-2484	GAGCUAUGAUGACUUUGAUUGCAU	UUAUCUGAAAAUGUAUGCAGGGUUAUUAUAAUUAAAAAGGUGAGCUAUGAUGACUUUGAUUGCAUUGAUCACAUGA
>bta-mir-2483-5p	CGUCAACCAUCCAGCUGUUUGA	GAGUGAAAAGUUCCGUCAACCAUCCAGCUGUUUGAGGUGAUGCAAACAAACAUCUGGUUGGUUGAGAGAAUUUUUUACUU
>bta-mir-2483-3p	AAACAUCUGGUUGGUUGAGAGA	GAGUGAAAAGUUCCGUCAACCAUCCAGCUGUUUGAGGUGAUGCAAACAAACAUCUGGUUGGUUGAGAGAAUUUUUUACUU
>bta-mir-2478	GUAUCCCACUUCUGACACCA	GUUGGGGGUCGGUGGUGAGCAAGCAGAGACUACAUAGGUUGCCUUGUAUCCCACUUCUGACACCAUGUAUUGUCAAC
>bta-mir-2477	GUGGAAUGAUGAUAAGUCUGACG	AGGAGUAGCCGUCAGAUUGAGCAACGUGGUGCUGCUCGGUGGUGGAAUGAUGAUAAGUCUGACGGCCAGCCU
>bta-mir-2474	UACCGGGCCAGCUGGAAGGAGA	GUCAGUUCCUCCAGCCUGGCCCGGGAGGGGUCCGCCUACCGGGCCAGCUGGAAGGAGAC
>bta-mir-2469	UUACUGUAGGGCCUGCGGCUU	GGUUACUGUAGGGCCUGCGGCUUCCGCCCGUGCUCGCGGACCACCGCCACCGCCUUACCAUGAAGCC
>bta-mir-2468	AUAGGAACAUGGAAGAUUGUCA	GAUUGGCAUAGGAACAUGGAAGAUUGUCAGUCAUCAUCUAUUUCUGCCAAUUUUCCAUGUUCCUGUGCCAGUC
>bta-mir-2466-3p	GCAGCCCCUCCGUCUGACUCAG	CUGAGUCCGGUGGGGCAGUGUGUACCAGUAGGUGACGCAGCCCCUCCGUCUGACUCAG
>bta-mir-2465	UGAGCCACAGUAGAGCCUUGGAU	CCUGAGUUGUUUUGAGCCACAGUAGAGCCUUGGAUGGUGAAAAGUUUCUGGCUCUAUUAUGGCUUGAAGAAGGACUUAGG
>bta-mir-2464-5p	ACUUCUGCUGCAGACCUGGAAGAC	AAGAAUGACUUCUGCUGCAGACCUGGAAGACAUGGAGAAUAGUCUCCAGAGCUGAGCAGAACUGAUACUU
>bta-mir-2461-3p	UCAGACUGAGAGCAGUGUGCCU	GAGUCUGCCAAGUGGCCACUCUGUCUCGGAUCCUGGCAAGUAAGUCCUUGUCAGACUGAGAGCAGUGUGCCUGCUUGCUUUC
>bta-mir-2460	UGGAGCUCUUGAGGCCUGGCAU	GGGCUUGGAGCUCUUGAGGCCUGGCAUGUGGUUACCUUGUACCCAGGCACCAGCAGCUCUGCAAGCCC
>bta-mir-2457	UUGCCAACUGCAGAGCCGCGCU	GCACAGCGCGGCGCUGUUCUGGGAACGCGCUCUCAUCACCCAACGUUGCCAACUGCAGAGCCGCGCUGAGC
>bta-mir-2454-3p	UCUCCUCUGGCCGCUCUCCU	CCCUGUGACUGGGGGCUGCCAGGCAGGAGGCGUGGCUCCUGGUGUCUCCUCUGGCCGCUCUCCUCCCCAGGG
>bta-mir-2453	UCCUCAGGGCAGGAAGUGCGCAG	GCAUCUUGCAUCUCCUCAGGGCAGGAAGUGCGCAGAAACUGUAACUCCGCGCAGACCGCGCCUGAGGGGCUGCCGGGGC
>bta-mir-2448-5p	CUGCGGAUACAACCAAACACGG	UGCACCUGCGGAUACAACCAAACACGGUUGGAGAAUAUUUCACAAUCUGUGGUUGAUUGGAUCCGUGGGUGUA
>bta-mir-2448-3p	GUGGUUGAUUGGAUCCGUGGGU	UGCACCUGCGGAUACAACCAAACACGGUUGGAGAAUAUUUCACAAUCUGUGGUUGAUUGGAUCCGUGGGUGUA
>bta-mir-2447	UCUGGGAACCGGUUUGGCUGCU	CGGCCCCGGGUUUCUGGGAACCGGUUUGGCUGCUGUGUCAUUUUGUACCAGCCCCUCCUUUUCCCUGCUGCCCGCCG
>bta-mir-2446	UAAAAUAUAUUUGAAAUCGGGCC	GCUACUAAAAUAUAUUUGAAAUCGGGCCUUUUGAAAGAUGAAAAGACCAAUUUCAAGUAUAUUUUCAUAGC
>bta-mir-2443	UGAGGGCAGGACCGUAUGAGGUGU	GUGAGGGUUGAGGGCAGGACCGUAUGAGGUGUCCAAGGAAGGCUCCACUCAGCCGGCCCUUCCCUCCCCUCAC
>bta-mir-2440	UGCAGUGAUGAGACCCUGGA	UCCAGCUGUGGUGGGGACUGUUUGGUGCGGGGUGGGGCCAGCUGUGCAGUGAUGAGACCCUGGAAUGAGCGCUGGG
>bta-mir-24-3p	UGGCUCAGUUCAGCAGGAACAG	CUCUGCCUCCCGUGCCUACUGAGCUGAAACACAGUUGAUUUGUGCACACUGGCUCAGUUCAGCAGGAACAGG
>bta-mir-2436-3p	CCCGCCCGACCGCCUCGCCCAA	AGCAGGGUGCGGCGCAGCUGUCGGGAGGGCGCGUCCCCGUCCCCGUCCCCGCCCGACCGCCUCGCCCAACCCUCU
>bta-mir-2435	AAACUCGAAUGAACUCUUUGGC	GGAAAACUCGAAUGAACUCUUUGGCUGACUCAGUAUUAUGUUUAGCAUCAGAGAGUCAUCAGCAUGUUCC
>bta-mir-2432	UCAGGAUUCUAGGCUUAGAGGU	UAUGACCUCUAAGUCUAGAACCCCUCUGAUUCAGGAUUCUCUGAGUCAGGAUUCUAGGCUUAGAGGUCAUA
>bta-mir-2431-5p	CAGGUCAUAUAAGUGUGGAGUU	UUCAGGUCAUAUAAGUGUGGAGUUGGCUAGACUACUGGUAAUGACACCCCCACUUGCAUGACCCUGAG
>bta-mir-2431-3p	CACCCCCACUUGCAUGACCCUGA	UUCAGGUCAUAUAAGUGUGGAGUUGGCUAGACUACUGGUAAUGACACCCCCACUUGCAUGACCCUGAG
>bta-mir-2428	UGGCUGGAGUGCGGCGGAGGU	GCCCAACAUGGCUGGAGUGCGGCGGAGGUGAGCCGACCGCCCCCUGCAGCUCCAGCCUCCUGAGC
>bta-mir-2425-5p	CCAGGGCACGGAUCCAUGAACU	AGGCAUUGAGGGACCAGGGCACGGAUCCAUGAACUAGGCUACUUACCACGUUCGUAGACCCUGCCCUCCUCCCUCCAGCCU
>bta-mir-2424	AGAUCUUUGGUAAUCUGAUGGCU	UCCAGAGGACUUAGCCUGUGCUGUGGCCACUGAGAGAUGAAACACAGAUCUUUGGUAAUCUGAUGGCUGCAAAUGCUGGG
>bta-mir-2422	UUGAGGGGACUGAGGUGCGGAG	UCCUUGAGGGGACUGAGGUGCGGAGACGCACAGAUCAUUGAUCCUCCGCUUCCCACGUCUCCUCAGGA
>bta-mir-2419-5p	AUCGCAUCAACACUCGUCUGUU	CCUCUAUGAUCGCAUCAACACUCGUCUGUUCUUAAAUAACAUUGAGAACAGGCGGGUGCUAAUACGAUCAUAGAGG
>bta-mir-2419-3p	CAGGCGGGUGCUAAUACGAUCA	CCUCUAUGAUCGCAUCAACACUCGUCUGUUCUUAAAUAACAUUGAGAACAGGCGGGUGCUAAUACGAUCAUAGAGG
>bta-mir-2417	AGAUGGAGGCACUGAAAAUUU	ACAAGUCUAGAUGGAGGCACUGAAAAUUUAAUUUUGGCGUCAAAUUAAAUUUUUAGUGCCUCCAUAUAGACUUGU
>bta-mir-2411-5p	UGGAGUGACUGUCAGAUGCAGCCA	GAGGAAAUGUGGAGUGACUGUCAGAUGCAGCCAGCAGAAUAAGUGGUUUGGCUGAACUGUCUUACUCCCACAUCCUC
>bta-mir-2411-3p	GCUGAACUGUCUUACUCCCACAUCC	GAGGAAAUGUGGAGUGACUGUCAGAUGCAGCCAGCAGAAUAAGUGGUUUGGCUGAACUGUCUUACUCCCACAUCCUC
>bta-mir-2404	UUGCACUGCAUGGUAUCUGC	UGUUGCACUGCAUGGUAUCUGCAUUCAGCAGUUUGUUCCUGCUGGCUGUUCAAAAGACAGUGCGAUA
>bta-mir-2403	CUCGGGAAGCUAGCUGGCCUU	GAGUUUCUUUUGAGGCCGGCCGCUUCCCAGCCAGGCUGAAAGGGCUCGGGAAGCUAGCUGGCCUUGUUGGCCCUU
>bta-mir-2400	CCAGCACAGGCAGCUCGGACUGA	GAGGGCUGCCCGAGCGCAUGUGGCUGAGUGUGGUCCCUUGGCGCCCAGCACAGGCAGCUCGGACUGAAACCCUC
>bta-mir-24	GUGCCUACUGAGCUGAUAUCAGU	CUCUGCCUCCCGUGCCUACUGAGCUGAAACACAGUUGAUUUGUGCACACUGGCUCAGUUCAGCAGGAACAGG
>bta-mir-23b-5p	GGGUUCCUGGCAUGCUGAUUU	GGGUUCCUGGCAUGCUGAUUUGUGACUUAAGAUUAAAAUCACAUUGCCAGGGAUUACCAC
>bta-mir-23b-3p	AUCACAUUGCCAGGGAUUACCAC	GGGUUCCUGGCAUGCUGAUUUGUGACUUAAGAUUAAAAUCACAUUGCCAGGGAUUACCAC
>bta-mir-23a	AUCACAUUGCCAGGGAUUUCCA	GGCCGGCUGGGGUUCCUGGGGAUGGGAUUUGCUGCCUGUCACAAAUCACAUUGCCAGGGAUUUCCAACCGACC
>bta-mir-2399-5p	CUUUCUGUAGCUGUUGGAACUA	GUAAUCCUCACACUUUCUGUAGCUGUUGGAACUAUGGUGCAUUGUGGUUCUAACAACUACAGAAAGUGUGAAAAUCAC
>bta-mir-2399-3p	UUCUAACAACUACAGAAAGUGU	GUAAUCCUCACACUUUCUGUAGCUGUUGGAACUAUGGUGCAUUGUGGUUCUAACAACUACAGAAAGUGUGAAAAUCAC
>bta-mir-2397-5p	UGCGUUCUUACCACUGGCCUGUA	UUUGGAUGCGUUCUUACCACUGGCCUGUAGGUGACAUGAUCCAAGUACAGAGCAGUGGCAAGAACGCAUCCAAA
>bta-mir-2397-3p	CAGAGCAGUGGCAAGAACGCAU	UUUGGAUGCGUUCUUACCACUGGCCUGUAGGUGACAUGAUCCAAGUACAGAGCAGUGGCAAGAACGCAUCCAAA
>bta-mir-2394	UUCUCCCCUCAAUCUCAGGACU	CAGGCUUCUCCCCUCAAUCUCAGGACUAACCAUUUUAUUGUGAGCCUGAGAGGAAAGGGGAAUGCCUG
>bta-mir-2388-3p	GCUCGAGGAAGCUGGAGAUGA	CAUAAGGAGUCAGCUCCCGUCUCCUCUGUGCUGAGUCACAAGGAUCGCAGCUCGAGGAAGCUGGAGAUGACUUGUGAUG
>bta-mir-2387	UGGAAGGCCUGGCUUUGCAGCG	AGCGUGGAGGGCCUGGAAGGCCUGGCUUUGCAGCGUGGACUGGACCCUGCAGACCCGGCCUUGGCAAGCCCUUCCGCU
>bta-mir-2382-3p	CUACUUCCUGGUGCCUCGCCCCAC	GCUGCACUUGUAGGGGAGUGCCUGGGAAGCUGUUCCUUUUGGCCGACUACUUCCUGGUGCCUCGCCCCACACCCAGC
>bta-mir-2380	GUGACUGUACUUUAAAAGGUUA	CCACUUUAACCUUUUAAAGUACAAUCACCCUCAGAUAUGGGUGGGUGACUGUACUUUAAAAGGUUAAAAUGG
>bta-mir-2376	CCUCUGAGAUCUUGCUAGGCGCU	GGGGCUUGGGAGGGUCUCAGAAGCAGGAACUUUUGCUCCUUUCCUCUGAGAUCUUGCUAGGCGCUCCC
>bta-mir-2370-3p	UAAGCAACUUUCCUUUCUCCA	AAUAGGGAUUGUGGGAAAAUGAAAGUUGGUUAUGACCCUCCUCCCCAUAAGCAACUUUCCUUUCUCCACCUUCCUUAUU
>bta-mir-2368-3p	ACUGUCAGACCACCUCUGCC	GUGGGGGAGGAGCAGAGGGUGGCCUGGUAUCUGGUCUUAGUAUUUGACAGACUGUCAGACCACCUCUGCCCCUGUGCCCAC
>bta-mir-2367-5p	ACCCUGUAACUCAGCCAUCAGAG	CUGUUUGGUACACCCUGUAACUCAGCCAUCAGAGUUUUAUGUAGAACUUUGAAAGGCACUUACAGGAAGCAUCAGGCAG
>bta-mir-2367-3p	UUGAAAGGCACUUACAGGAAG	CUGUUUGGUACACCCUGUAACUCAGCCAUCAGAGUUUUAUGUAGAACUUUGAAAGGCACUUACAGGAAGCAUCAGGCAG
>bta-mir-2357	UUGGUCUGGCACAGAGCAUGUGAG	CUGCUGCCUUCUUGGUCUGGCACAGAGCAUGUGAGGGACCACACUGCAGCUCCACACCUGUGCCAGCCUGAGGCGGAAG
>bta-mir-2355-5p	CCCAGAUACAAUGGACAAUAUGC	GUCAUUCCCAGAUACAAUGGACAAUAUGCUGUUAUAAUUGUGUGGCAUUGUCCUUGCUGUUUGGAGAUAAUACUGCUGAC
>bta-mir-2355-3p	AUUGUCCUUGCUGUUUGGAGAU	GUCAUUCCCAGAUACAAUGGACAAUAUGCUGUUAUAAUUGUGUGGCAUUGUCCUUGCUGUUUGGAGAUAAUACUGCUGAC
>bta-mir-2349	UGGCACUUCUGGUCUCAGACUCA	UGGAAGCAGUCUGAGGCUGGAGUCCAGUGAGGAACAGUGGCACUUCUGGUCUCAGACUCAACCCA
>bta-mir-2346	ACUGAUGUGAAGGUGGUUUGGC	GGGUUUGACCGGCACUGAUGUGAAGGUGGUUUGGCCUUGAUUGUGCCAUGCCACCUUUACUCCUGAGCCAGGCGUUCCC
>bta-mir-2344	GCACGAUGAUGGCGGAUCUGAGUU	GUCGAUUCCUGUCCCUCGAGGUGGUUCCCUGGGGGCACGAUGAUGGCGGAUCUGAGUUGAC
>bta-mir-2342	CUCUGCGGAAGUUGGCGCUUU	GGAGCUAGGCGUGGAGCUUCUGUAGUGGUAGUGUUCCACACCUCUGCGGAAGUUGGCGCUUUCGAUUUGGCUUU
>bta-mir-2339	UCACUGGACCUAGCAGAGCU	AGGUCUGGGCUCCUGCUGCCCAGUCUGAGGUCUGCACUCUUUGCCUCACUGGACCUAGCAGAGCUCCCACUU
>bta-mir-2336	CUAACCGUAACUUUGAAGUGCU	AAAUAGAAAGCAUUUCAAAGCUAAGGUUAUGGGUGGCAAUUUAUCCCUAACCGUAACUUUGAAGUGCUUUCUGUUU
>bta-mir-2332	CGGUUUAAGGUCUUGGAGACAAAG	CAUAGCAGCUCCAGCACCACGUGACUGACUGCCUGGAGGCUCUCGGUUUAAGGUCUUGGAGACAAAGUG
>bta-mir-2331-5p	GGCUUCCGUGCCUGCAGAUGUCU	GGGUGGCUUCCGUGCCUGCAGAUGUCUGUGAAUUCCUCAAGGCUGAGACCCUGCAGCCAAAGAAGCUACCC
>bta-mir-2331-3p	ACCCUGCAGCCAAAGAAGCUA	GGGUGGCUUCCGUGCCUGCAGAUGUCUGUGAAUUCCUCAAGGCUGAGACCCUGCAGCCAAAGAAGCUACCC
>bta-mir-2323	UGACCUGAUCAUGCUUACUGAGC	GGGCGGCCUGACCUGAUCAUGCUUACUGAGCAGUCCAUGUGCUUGCUCCCUCAGGAAGCAGGUCAGCUGGCCGCUU
>bta-mir-2320-5p	UGGCACAGGGUCCAGCUGUCGGC	UGUCCCCAUGGCACAGGGUCCAGCUGUCGGCCGUGAUACCCGAUGGGUCGAUGAUGGUCCCUGUGUUUUGGGGCG
>bta-mir-2320-3p	UCGAUGAUGGUCCCUGUGUUUU	UGUCCCCAUGGCACAGGGUCCAGCUGUCGGCCGUGAUACCCGAUGGGUCGAUGAUGGUCCCUGUGUUUUGGGGCG
>bta-mir-2319b	UACUCUGUAUUAGGCACUUAG	UGUAGCUAAGUGCCUAAUACAGAGUAGCAUGAGAUCAUAAGAUGUUACUCUGUAUUAGGCACUUAGCUACA
>bta-mir-2319a	CUACUCUGUAUUAGGCACUUAG	UAUGUAGCUAAGUGCCUAAUACAGAGUAACAUCUUAUGAUCUCAUGCUACUCUGUAUUAGGCACUUAGCUACAUA
>bta-mir-2318	GUGUAUGAUGAAUUAUCUGACC	UGUCAGGAACCCCGUGUAUGAUGAAUUAUCUGACCCGGCCGUUGCCUCUCAUGUAACGCUUCUCAUGGCUCUCACUGCA
>bta-mir-2316	ACUCCGGCCUGGACUGCGGCGGG	CGCUAUCCCACUCCGGCCUGGACUGCGGCGGGAGGCUGCUGUCGCCGCCCAGCCCUUGCUGGAGCCUAUCUAGUG
>bta-mir-2313-5p	AGUGCAGCUGAGGACCAAGGCA	GGGCUGGAGUGCAGCUGAGGACCAAGGCAGGGCUGCAUGCAUUCACAUGCCAGUUCCACGCUGCAUGCCGGCCU
>bta-mir-2313-3p	CCAGUUCCACGCUGCAUGCC	GGGCUGGAGUGCAGCUGAGGACCAAGGCAGGGCUGCAUGCAUUCACAUGCCAGUUCCACGCUGCAUGCCGGCCU
>bta-mir-2312	AAAACCUGAACGAACUUUUC	UUGGGCUGGCCAAACAGUUUGUCUGGGUUAUUCUGUAACUUGGAAAACCUGAACGAACUUUUCGGCCCACCAA
>bta-mir-2311	UACUGAAACUGUGCUCGUGGUGU	GUACUGAAACUGUGCUCGUGGUGUGUGCUGUACAGCACGUGGGCUAGUUUCAGAC
>bta-mir-2310	GUUUUGUUUGGGUUUGUUUCU	GGUUUUUUGUUUUGUUUGGGUUUGUUUCUGGAUGCCAGGGAAAACCUGGACCUGUCUCUGAACC
>bta-mir-2308	UUGGGCUUGCAGCAGAGAGUAA	CUCAGUCCUCUGCUAAAGCCCACCUGUGCUCCCGCCUGGAAAGUUGGGCUUGCAGCAGAGAGUAAGGAG
>bta-mir-2307	AGUGAUGAUGAACCCUCUGAGC	GGGCCUGAUGGUCAAGUCAGCCCGGGGCCUGCAUGCCAGCCUGGGAGUGAUGAUGAACCCUCUGAGCCC
>bta-mir-2300b-3p	GGGAGACAAAACUAGCUGAGGA	UCUUAUUCCUUAGCUAGUUUUGCCUCCCUGCUUAUGAUCACACACAGGGAGACAAAACUAGCUGAGGAAUAAGA
>bta-mir-2300a-5p	UCCUCAGCUAGUUUUGUCUCCC	CAUCUUAUUCCUCAGCUAGUUUUGUCUCCCUGUGUGUGAUCAUAAGCAGGGAGGCAAAACUAGCUAAGGAAUAAGAUG
>bta-mir-2299-5p	ACUGGAUUCAUUUCUCUGAAA	UAACUGAACACACUGGAUUCAUUUCUCUGAAAGUGGAUUUUGUGGUCUGUCCGGGGAAUGGAUCCAGCGUGAUCGGUUG
>bta-mir-2299-3p	UCCGGGGAAUGGAUCCAGCGU	UAACUGAACACACUGGAUUCAUUUCUCUGAAAGUGGAUUUUGUGGUCUGUCCGGGGAAUGGAUCCAGCGUGAUCGGUUG
>bta-mir-2289	UCGUGUUCGAGCUCGCGUCC	GCCUUCGGUUGUCGCGCGAGCUCGGGCUCUGCGCUCGGAUGCCGGCUCGUGUUCGAGCUCGCGUCCCAUGGGGC
>bta-mir-2285v	AGAACCGGAACGAACUUUUUG	AUUGGGUUGGCCAGAAAGUUCAUUUGGGUUUUUCAUUACCAUGGCAUGGGAGAACCGGAACGAACUUUUUGGCCAACCCAA
>bta-mir-2285t	AGAAUCUGGAUGAACUUUUUGG	UAUUGGGCUGGCCAAAAAGUUCGUUCAGGUUUUUCUGUACCAGCUUCCAGAAGAAUCUGGAUGAACUUUUUGGCCAACCCAAU
>bta-mir-2285s	AAGACCCAAGUGAACUCUUUGG	UAUUUGGUUGGCCAAAAAGUUCAUUUGGGUUUUUCUGUAAGAUGUUAUGGAAAGACCCAAGUGAACUCUUUGGCCGACUGAAU
>bta-mir-2285r	AGAAACCUGGAUGAACUUUUUGG	AAUUGUGUUGGCCAAAAGCUCAUUUGGGUUUUUCCGUAAGAUGUUAUGAAGAAACCUGGAUGAACUUUUUGGCCAACCCAAU
>bta-mir-2285q	AAGGACCUGAAUGAACUUUCUGG	AAAUGUUGUUGGCCAAAAAGUUCAUUCAGGUUUUCUGUAAGAUGUUAGGGAAGGACCUGAAUGAACUUUCUGGCCAACACAUU
>bta-mir-2285p	AAAAACUUGAGUGAACUUUUGG	ACUGGGUUGGCCAAAUUGUUCAUUUGGGUUUUUCCGUAACAUCUUAUGGAAAAACUUGAGUGAACUUUUGGGUCAGCCCAG
>bta-mir-2285o	AAACCCGAACGAACUUUUGG	AUUGUGUUGGUCAAAAGCUCAUUGGGGUUUUUCCGUCACAUACAGGAAACCCGAACGAACUUUUGGGCCAACCCAA
>bta-mir-2285n	AAAAACCCGAAUGAACUUUUGG	UGGGCUGACCAAAAAGUUUGUUCGAGUUUUUCCGUAACAUCCCACUGAAAAAACCCGAAUGAACUUUUGGCCAACCCAGC
>bta-mir-2285m	AAAACGCAAAUGAACUUUUUGG	UAUUGGUUUGGCCAAAAAGUGCAUUGGGAUUUUUGCAUAAAGCUUACAGAAAACGCAAAUGAACUUUUUGGCCAACUUGAU
>bta-mir-2285l	AAAACCCGCAUGAACUUUUUGGC	UUUUGGGUUGGCCAUAGUUCAUUCGAGUUUUUCAGUAACACCUUAGAGAAAAACCCGCAUGAACUUUUUGGCCAACUCAAUA
>bta-mir-2285k	AAAACCGGAAUGAACUUUUUG	AUUGGGUUGGCCAGAAAGUUCAUUCAGGUUUUUCUUUAACAGCUUGCUGAAAAACCGGAAUGAACUUUUUGGUCAACCCAA
>bta-mir-2285j	AAAAACCAGAACGAACUUUUUG	GCAUUGGGCUGGCCAAAAAGCUUCUUCGGGCUUCCUAUAAGAUGGUACAGAAAAACCAGAACGAACUUUUUGGCCAACCCAGUAC
>bta-mir-2285i	AAAACCGGAACGAACUUUUUGG	CAGGUUGGCUGAAAAGUUCAUUCAGGUUUUCCCAUAGCAGCUUAUGGAAAAACCGGAACGAACUUUUUGGCCAACCCA
>bta-mir-2285h	GAAAACCGAAACGAACUUUAUG	AGUAUUGGGUUGGCCAAAAAGUUCAUUCAGGUUUUUCCGUAAGAUGUUAAUGGGAAAACCGAAACGAACUUUAUGGCCAACCUAAUUAA
>bta-mir-2285g	AAACCUGAACAAGCUUUUUGGC	GCCAAAAAGUUCAUUCGGAUUUUCCUGUAAGAUAUGGAAAAACCUGAACAAGCUUUUUGGC
>bta-mir-2285f	AAAACCUGAAUGAACUUUUUGG	UACUAUUGGGUUGGCCAGAAAAUUUGUUCAGGUUUUUCUGUACAAUGCUAUGAAAAACCUGAAUGAACUUUUUGGCCAAUCCAAUAUAU
>bta-mir-2285e	AAACCUGAACGAACUUUUUGGC	GAUUGGCCAAAAAGUUCGUUUGGGUUUUUCUGGAACAUCUUAUGGAAAAACCUGAACGAACUUUUUGGCCCAC
>bta-mir-2285c	AAACCUGAACAAACUUUUUGGC	GCCGAAAUGUUCGUUGAAGUUUUUCCAUGGGGUGUCACGGAAGAAACCUGAACAAACUUUUUGGC
>bta-mir-2285b	AAAAUCUGAGUGAACUUUUUGG	GUUGGCCGAAAAGUUCAUUCCAGUUUUUCUGUACUACCUUAUGGGAAAAUCUGAGUGAACUUUUUGGCUAAC
>bta-mir-2284z	AAAAAAGUUUGUUUGGGUUUUU	UUGGUUGUCCAAAAAAGUUUGUUUGGGUUUUUCAAACCAUCUUACAGAAAAUCCAAAUGAAUGCUUUGGCCAACCCA
>bta-mir-2284y	AAAAGUUCGUUCGGGUUUUUC	GGGUUAGCCAAAAAGUUCGUUCGGGUUUUUCCGUACCCGCAUAUGGAAAAGCUUGAACAAACUCUUUGGCCAAUCCA
>bta-mir-2284x	UGAAAAGUUCGUUCGGGUUUU	GGAUUUAGUAUUGGGUUGGCUGAAAAGUUCGUUCGGGUUUUUCCAUAAGAACUCAAAUAAACUUUUUGGCCAACCCAGUAAUAACACUGAUGCACC
>bta-mir-2284w	AAGAGUUUGUUCGGGUUUCUC	UUUCAAUUAUUGGGUUGGCCAAGAGUUUGUUCGGGUUUCUCCAUAAGCUGUAUAGAAAAACCUCAAUGAACUCUUUGGCCAACCCAAUAUUUUGCU
>bta-mir-2284u	AAAAGUUCGUUCGGUUUUUCU	GCCAACUGCUAGGAGCCCGACACGUACGCUAGGGGCUGGCCCAAAAGUUCGUUCGGUUUUUCUGCCCAAUGUUGGC
>bta-mir-2284t-5p	GAAACAUUCACUCGGGUUUUU	GUUGGCCGAAACAUUCACUCGGGUUUUUCCAUAGCAUCUUAACAGAAAAACUCGAAUGAAUGUUUUGGCCAAC
>bta-mir-2284t-3p	AAACUCGAAUGAAUGUUUUGGC	GUUGGCCGAAACAUUCACUCGGGUUUUUCCAUAGCAUCUUAACAGAAAAACUCGAAUGAAUGUUUUGGCCAAC
>bta-mir-2284r	UUGGCCCAAAAGUUCGUUCGGAU	UGGGUUGGCCCAAAAGUUCGUUCGGAUUUUACAUGCCAUCUUACGAACUUUUGGCCCAACCCA
>bta-mir-2284p	UGAAAGUUUGUUCGGGAUUUU	UGGGUUGGCUUGAAAGUUUGUUCGGGAUUUUCAAUAAUAGCUUACGAAAAACCAGAACAAAUUUUUUGGCCAGCUCA
>bta-mir-2284n	AAAAAGUUUAUUCGGGUUUUU	UUGGCCAAAAAGUUUAUUCGGGUUUUUACCAUAACCUGUUAGGAAAAACCCAGACAGAGUUUUUGGCCAA
>bta-mir-2284m	GAAAAGUUUGUUCGGGUUUU	GUUGGCCAGAAAAGUUUGUUCGGGUUUUCCAGAGGGUGUUACCCAUCAAAUGAACUUUUCAGCCAAC
>bta-mir-2284j	GAAAAGUUCGUUCAGGUUUU	GUUGGUGGGCCGAAAAGUUCGUUCAGGUUUUCCAAGUUACAGAAUAACCCAGACAAACUGUUUGGCCAGCCCAAU
>bta-mir-2284h-5p	CCCAAAAGUUCGUUCGGGUUU	GUUGGCCCAAAAGUUCGUUCGGGUUUCCUGUAUGUGACGGAAAAACCCCAAUGAGCUUUUGACCAAC
>bta-mir-2284f	AAAGUUCGUUCGGAUUUUUC	GCCAAAAAGUUCGUUCGGAUUUUUCCGGAAGCUGUGUGGAAAACCCGAACAAACUUUUUGGC
>bta-mir-2284e	AAGUUCGUUCGGAUUUUUCC	GCCAACAAGUUCGUUCGGAUUUUUCCAUAUGAGGUUAUGCGAAAACCUGAACAAACAUUUUGGC
>bta-mir-2284d	AAAAAGUUCGUUAGGGUUUUUC	UGAGUUGACCAAAAAGUUCGUUAGGGUUUUUCUUCAAGCUCUUACGGGAAAACUCGAACAAACCUUUUGUCCAACCCA
>bta-mir-2284aa-1	AAAAAAGUUUGUUUGGGUUUU	UUGGGUUGGCAAAAAAGUUUGUUUGGGUUUUCUCAUAACAUCUUACAGAAAAACCUUAAUUAAAUUUUUGGCCAACUCAGU
>bta-mir-22-5p	AGUUCUUCAGUGGCAAGCUUUA	GGCUGAGCCGCAGUAGUUCUUCAGUGGCAAGCUUUAUGUCCUGACCCAGCUAAAGCUGCCAGUUGAAGAACUGUUGCCCUCUGCC
>bta-mir-224	CAAGUCACUAGUGGUUCCGUUUA	GGGCUUUCAAGUCACUAGUGGUUCCGUUUAGUAGAUGGUUGUACAUUGUUUCAAAAUGGUACCCUAGUGACUACAAAGCCC
>bta-mir-22-3p	AAGCUGCCAGUUGAAGAACUG	GGCUGAGCCGCAGUAGUUCUUCAGUGGCAAGCUUUAUGUCCUGACCCAGCUAAAGCUGCCAGUUGAAGAACUGUUGCCCUCUGCC
>bta-mir-223	UGUCAGUUUGUCAAAUACCCCA	CCCAGCCUCCUGCAGUGCCAUGCUCCGUGUAUUUGACAAGCUGAGUUGGACACUCCAUGUAGUAGUGUCAGUUUGUCAAAUACCCCAAGUGUGGCAUAUGCCUAGCAG
>bta-mir-222	AGCUACAUCUGGCUACUGGGU	GCUGCUGGAAUGUGUAGGUACCCUCAAUGGCUCAGUAGCCAGUGUAGAUCCUGUCUUUUGUAAUCAGUAGCUACAUCUGGCUACUGGGUCUCUGAUGGCAUCUUCUACCU
>bta-mir-221	AGCUACAUUGUCUGCUGGGUUU	CCAACAUCCAGGUCUAGGGCAUGAACCUGGCAUACAAUGUAGAUUUCUGUGUUUGUUGAGCAACAGCUACAUUGUCUGCUGGGUUUCAGGCUACCUGGAAACACGUUCUU
>bta-mir-219-5p	UGAUUGUCCAAACGCAAUUCUU	ACUCAGGAGCUUCGCCACUGAUUGUCCAAACGCAAUUCUUGUACGAGUCUGCGGCCAACCGAGAAUUGUGGCUGGACAUCUGUGGCUGAGCUCUGG
>bta-mir-219-3p	AGAAUUGUGGCUGGACAUCUG	ACUCAGGAGCUUCGCCACUGAUUGUCCAAACGCAAUUCUUGUACGAGUCUGCGGCCAACCGAGAAUUGUGGCUGGACAUCUGUGGCUGAGCUCUGG
>bta-mir-218	UUGUGCUUGAUCUAACCAUGUG	UUUGUGCUUGAUCUAACCAUGUGGUGGAACGAUGGAAACGGAACAUGGUUCUGUCAAGCACC
>bta-mir-217	UACUGCAUCAGGAACUGAUUGGAU	AAUAUAAUUAACACAGAGUUUUUGAUGUCGCAGAUACUGCAUCAGGAACUGAUUGGAUAAGAAUCGGUCACCAUCAGUUCCUCAUGCAUUGCCUUCAGCAUCUAAACAAG
>bta-mir-216a	UAAUCUCAGCUGGCAACUGUGA	GAUGGCUGUGAGUUGGCUUAAUCUCAGCUGGCAACUGUGAGAUGUUCAUACAGUCCUCCACAGUGGUCUCUGGGAUUAUGCUAAACAGAGCAAUCUCCUUGCCCUCAUG
>bta-mir-21-5p	UAGCUUAUCAGACUGAUGUUGACU	UGUCGGGUAGCUUAUCAGACUGAUGUUGACUGUUGAAUCUCAUGGCAACAGCAGUCGAUGGGCUGUCUGACA
>bta-mir-215	AUGACCUAUGAAUUGACAGACA	UGUACAGGAAAAUGACCUAUGAAUUGACAGACAACGUGACUAAGUCUGUCUGUCAUUUCUGUAGGCCAAUGUUCUGUAU
>bta-mir-214	ACAGCAGGCACAGACAGGCAGU	GGCCUGGCUGGACGGAGUUGUCAUGUGUCUGCCUGUCUACACUUGCUGUGCAGAACAUCCGCUCACCUGUACAGCAGGCACAGACAGGCAGUCACAUGACAACCCAGCCU
>bta-mir-21-3p	AACAGCAGUCGAUGGGCUGUCU	UGUCGGGUAGCUUAUCAGACUGAUGUUGACUGUUGAAUCUCAUGGCAACAGCAGUCGAUGGGCUGUCUGACA
>bta-mir-212	ACCUUGGCUCUAGACUGCUUACU	CGGAGCCACCCUGCCCGGGCAGCGCGCCGGCACCUUGGCUCUAGACUGCUUACUGCCCGGGCCGCCCUCAGUAACAGUCUCCAGUCACGGCCACCGACGCCUGGCCCCGCC
>bta-mir-211	UUCCCUUUGUCAUCCUUUGCC	UCCCCUGGCUGUGUGACCUGUGGGCUUCCCUUUGUCAUCCUUUGCCCAGGGUUCUGAGUGGGGCAGGGACAGCAAAGGGGUGCUCAGUCGUCACCUCCCACAGCAUGGAG
>bta-mir-210	ACUGUGCGUGUGACAGCGGCUGA	CCUCCAGGCGCAGGGCAGCCACUGCCCACCGCACACUGCGCUGCUCCGGACCCACUGUGCGUGUGACAGCGGCUGAUCUGUCCCUGGGCAGCGCGACC
>bta-mir-20b	CAAAGUGCUCACAGUGCAGGUA	AGUACCAAAGUGCUCACAGUGCAGGUAGUUUUGGCAGCGCUCUACUGUAGUGUGGGCACUUCCAGUACU
>bta-mir-20a	UAAAGUGCUUAUAGUGCAGGUAG	GUAGCACUAAAGUGCUUAUAGUGCAGGUAGUGUUUAGUUAUCUACUGCAUUAUGAGCACUUAAAGUACUGC
>bta-mir-208b	AUAAGACGAACAAAAGGUUUGU	CCUCUCAGGGAAGCUUUUUGCUCGCGUUAUGUUUCUCAUCCGAAUAUAAGACGAACAAAAGGUUUGUCUGAGGGCAG
>bta-mir-208a	AUAAGACGAGCAAAAAGCUUGU	UGACGGGCGAGCUUUUGGCCCGGGUUAUACCUGAUGCUCACGUAUAAGACGAGCAAAAAGCUUGUUGGUCA
>bta-mir-206	UGGAAUGUAAGGAAGUGUGUGG	UGCUUCCCAAGGCCACAUGCUUCUUUAUAUCCCCAUACGGAUUACUUUGCUAUGGAAUGUAAGGAAGUGUGUGGUUUCGGCGAGCG
>bta-mir-205	UCCUUCAUUCCACCGGAGUCUG	CUCUUGUCCUUCAUUCCACCGGAGUCUGUCUCGUACCCAACCAGAUUUCAGUGGAGUGAAGUUCAGGAG
>bta-mir-204	UUCCCUUUGUCAUCCUAUGCCU	UUUCUUCAUGUGACUCGUGGACUUCCCUUUGUCAUCCUAUGCCUGAGAAUAUAUGAAGGAGGCUGGGAAGGCAAAGGGACGUUCAAUUGUCAUCAC
>bta-mir-202	UUCCUAUGCAUAUACUUCUUU	GCCACUCGCUGUUCCUUUUUCCUAUGCAUAUACUUCUUUGAGGGUCUGGCCUAAAGAGGUGUAGGGCAUGGGAAAAUGGGGCCCCGAGGUUCCCCUGCG
>bta-mir-200c	UAAUACUGCCGGGUAAUGAUGGA	CGUCUUACCCAGCAGUGUUUGGGUGCUGGUUGGGAGUCUCUAAUACUGCCGGGUAAUGAUGGAGG
>bta-mir-200b	UAAUACUGCCUGGUAAUGAUG	CCAUCUUACUGGGCAGCAUUGGAUGGUGUCUGGUCUCUAAUACUGCCUGGUAAUGAUGA
>bta-mir-200a	UAACACUGUCUGGUAACGAUGUU	GGGCCUCUGUGGACAUCUUACCGGACAGUGCUGGAUUUCUCGGCUCGACUCUAACACUGUCUGGUAACGAUGUUCAAAGGUGACCC
>bta-mir-19b	UGUGCAAAUCCAUGCAAAACUGA	ACUGCUACUUACAGUUAGUUUUGCUGGUUUGCAUUUCAGCGUGUGGAUAUAUGGCUGUGCAAAUCCAUGCAAAACUGAUUGUG
>bta-mir-19a	UGUGCAAAUCUAUGCAAAACUGA	GCAGUCCUCUGUUAGUUUUGCAUAGUUGCACUACAAGAAGAAUGUAGUUGUGCAAAUCUAUGCAAAACUGAUGGUGGCCUGC
>bta-mir-199c	UACAGUAGUCUGCACAUUGG	AUCAGUGGUUCUUACGGUGUGUUUGCUACUAUUGAAACGUCAGUGUACAGUAGUCUGCACAUUGGCUUCUUGUGAU
>bta-mir-199b	CCCAGUGUUUAGACUAUCUGUUC	CCUCCACUCCGUCUACCCAGUGUUUAGACUAUCUGUUCAGGACUCCCAAAUUGUACAGUAGUCUGCACAUUGGUUAGGCUGGGCUGGGUUAGACCCUCGG
>bta-mir-199a-5p	CCCAGUGUUCAGACUACCUGUU	GCCAACCCAGUGUUCAGACUACCUGUUCAGGGGGCUCUGAAUGUGUACAGUAGUCUGCACAUUGGUUAGGC
>bta-mir-199a-3p	ACAGUAGUCUGCACAUUGGUUA	GCCAACCCAGUGUUCAGACUACCUGUUCAGGGGGCUCUGAAUGUGUACAGUAGUCUGCACAUUGGUUAGGC
>bta-mir-197	UUCACCACCUUCUCCACCCAGC	GGGGCUGUGCCGGGUAGAGAGGGCAGUGGGAGGUAAGAGCUCUUCACCCUUCACCACCUUCUCCACCCAGCAGGGCCAGCA
>bta-mir-196b	UAGGUAGUUUCCUGUUGUUGGGA	AACUGGUCGGUGAUUUAGGUAGUUUCCUGUUGUUGGGAUCCACCUUUCUCUCGACAGCACGACACUGCCUUCAUUACUUCAGUUG
>bta-mir-196a	UAGGUAGUUUCAUGUUGUUGGG	AGCUGAUCUGUGGCUUAGGUAGUUUCAUGUUGUUGGGAUUGAGUUUUGAACUCGGCAACAAGAAACUGCCUGAGUUACAUCAGUC
>bta-mir-195	UAGCAGCACAGAAAUAUUGGCA	AGCUCCCCUGGCUCUAGCAGCACAGAAAUAUUGGCACUGGGAAGAAAGCCUGCCAAUAUUGGCUGUGCUGCUCCAGGCAGGGUGGUG
>bta-mir-1940	CUGGAGGACUAAGAAGGCUGAGUCU	CUGGAGGACUAAGAAGGCUGAGUCUGAUGAAGCAAGACUCUGCUGAUACAAUCCUCCUAG
>bta-mir-194	UGUAACAGCAACUCCAUGUGGA	UGGCUCCCACCCCCUGUAACAGCAACUCCAUGUGGAAGUACCUCUAGUUCCAGUGGGGCUGCUGUUAUCUGGGGUGGGGGCCA
>bta-mir-193b	AACUGGCCCACAAAGUCCCGCUUU	GUGGUCCCAGAAUCGGGGUUUUGAGGGCGAGAUGAGUUUAUGUUUUAUCCAACUGGCCCACAAAGUCCCGCUUUUGGGGUCAU
>bta-mir-193a-5p	UGGGUCUUUGCGGGCGAGAUGA	AUGGCUGCCUCACAAGGUUUGGAGCUGUGCCUGGGACUUUGUAGGCCAGUUCA
>bta-mir-193a-3p	AACUGGCCUACAAAGUCCCAGU	AUGGCUGCCUCACAAGGUUUGGAGCUGUGCCUGGGACUUUGUAGGCCAGUUCA
>bta-mir-193a	GGGACUUUGUAGGCCAGUU	AUGGCUGCCUCACAAGGUUUGGAGCUGUGCCUGGGACUUUGUAGGCCAGUUCA
>bta-mir-192	CUGACCUAUGAAUUGACAGCCAG	AGACCGAGUGCACAGGGCUCUGACCUAUGAAUUGACAGCCAGUGCUCUUGUGUCCCCUCUGGCUGCCAAUUCCAUAGGUCACAGGUAUGUUCGCCUCAAUGCCAGC
>bta-mir-191	CAACGGAAUCCCAAAAGCAGCUG	GGCUGGACAGCGGGCAACGGAAUCCCAAAAGCAGCUGUUGUCUCCAGAGCAUUCCAGCUGCGCUUGGAUUUCGUUCCCUGCUCUCCUGCCU
>bta-mir-190b	UGAUAUGUUUGAUAUUGGGUU	UGCUUCUGUGUGAUAUGUUUGAUAUUGGGUUGUUUAAUUAGGAACCAACUAAAUGUCAAACAUAUUCUUACAGCAGUAG
>bta-mir-190a	UGAUAUGUUUGAUAUAUUAGGU	UGCAGGCCUCUGUGUGAUAUGUUUGAUAUAUUAGGUUGUUAUUUAAUCCAACUAUAUAUCAAACAUAUUCCUACAGUGUCUUGCC
>bta-mir-18b	UAAGGUGCAUCUAGUGCAGUUA	CUUGUGUUAAGGUGCAUCUAGUGCAGUUAGUGAAGCAGCUCAGAAUCUACUGCCCUAAAUGCUCCUUCUGGCACA
>bta-mir-18a	UAAGGUGCAUCUAGUGCAGAUA	UGUUCUAAGGUGCAUCUAGUGCAGAUAGUGAAGUAGAUUAGCAUCUACUGCCCUAAGUGCUCCUUCUGGCA
>bta-mir-188	CAUCCCUUGCAUGGUGGAGGGU	UGCUCCCUCUCUCACAUCCCUUGCAUGGUGGAGGGUGAGCUUUCUGAAAACCCCUCCCACAUGCAGGGUUUGCAGGAUGGUGAGCC
>bta-mir-186	CAAAGAAUUCUCCUUUUGGGCU	UGCUUAUAACUUUCCAAAGAAUUCUCCUUUUGGGCUUUCUGAUUUUAUUUUAAGCCCAAAGGUGAAUUUUUUGGGAAGUUUGAGCU
>bta-mir-185	UGGAGAGAAAGGCAGUUCCUGA	GGGGGUGAGGGACUGGAGAGAAAGGCAGUUCCUGAUGGUCCCCUCCCCAGGGGCUGGCUUUCCUCCGGCCCCUCCUUCC
>bta-mir-184	UGGACGGAGAACUGAUAAGGGU	CCAGUCACAUCCCCUUAUCACUUUUCCAGCCAGCUUUGUGACUCUAACUGUUGGACGGAGAACUGAUAAGGGUAGGUGAUUGA
>bta-mir-1839	AAGGUAGAUAGAACAGGUCUUGUU	AAUGAAAAGGUAGAUAGAACAGGUCUUGUUUGCAAAAUGAAUUCAUGACCUACAUAUCUACCAACAGCAAUG
>bta-mir-183	UAUGGCACUGGUAGAAUUCACUG	CUGUGUAUGGCACUGGUAGAAUUCACUGUGAACAGUCUCGGUCAGUGAAUUACCGAAGGGCCAUAAACAG
>bta-mir-182	UUUGGCAAUGGUAGAACUCACACU	CGCCGCCGCCUGCCUCCCACCAUUUUUGGCAAUGGUAGAACUCACACUGGUGAGGUAAUGGGAUCCGGUGGUUCUAGACUUGCCAACUAUGGUGCGAGGGCUUGGCCAGCA
>bta-mir-181d	AACAUUCAUUGUUGUCGGUGGGU	UCCCCUCCCUUAGGCCACAGCGAAGGUCACAAUCAACAUUCAUUGUUGUCGGUGGGUUGUGACAGAGACCAGACCCACCGAGGGAUGAAUGUCACUGUGGCUGGGCCAGACAC
>bta-mir-181c	AACAUUCAACCUGUCGGUGAGUUU	UUGCCAAGGGUUUGGGGGAACAUUCAACCUGUCGGUGAGUUUGGGCAGCUCAGGCAAACCAUCGACCGUUGAGUGGACCCCGAGGCCUGGAACUGCC
>bta-mir-181b	AACAUUCAUUGCUGUCGGUGGGUU	CUGAUGGCUGCACUCAACAUUCAUUGCUGUCGGUGGGUUUGACUUUGAAUCAACUCACUGAUCAAUGAAUGUAAACUGCGGACCAAACA
>bta-mir-181a	AACAUUCAACGCUGUCGGUGAGUU	UGCCAGGGCCAGGACCCAGUCUUCAGAGGACUCCAAGGAACAUUCAACGCUGUCGGUGAGUUUGGGAUUUGAAAAAACCACCGACCGUUGACUGUACCUUGGGUUCCUUA
>bta-mir-1814c	GUUUUGUUUGGGUUUGUUUU	AGGCUCUUGCGUUUUGUUUGGGUUUGUUUUCAACAGGCUUGUAAAGGUUGUUGAUGUGCCAAACCUGAACAGCCU
>bta-mir-17-5p	CAAAGUGCUUACAGUGCAGGUAGU	GUCAGAAUAAUGUCAAAGUGCUUACAGUGCAGGUAGUGAUAUGUGCAUCUACUGCAGUGAAGGCACUUGUAGCAUUAUGGUGAC
>bta-mir-17-3p	ACUGCAGUGAAGGCACUUGU	GUCAGAAUAAUGUCAAAGUGCUUACAGUGCAGGUAGUGAUAUGUGCAUCUACUGCAGUGAAGGCACUUGUAGCAUUAUGGUGAC
>bta-mir-16b	UAGCAGCACGUAAAUAUUGGC	CAUACUUGUUCCGCUGUAGCAGCACGUAAAUAUUGGCGUAGUAAAAUAAAUAUUAAACACCAAUAUUAUUGUGCUGCUUUAGCGUGACAGGGA
>bta-mir-16a	UAGCAGCACGUAAAUAUUGGUG	GUCAGCAGUGCCUUAGCAGCACGUAAAUAUUGGUGUUAAGAUUCUAAAAUUAUCUCCAGUAUUAACUGUGCUGCUGAAGUAAGGUUGGC
>bta-mir-15b	UAGCAGCACAUCAUGGUUUACA	UUGAGACCUUAAAGUACUGUAGCAGCACAUCAUGGUUUACAUACUACAGUCAAGAUGCGAAUCAUUAUUUGCUGCUCUAGAAAUUUAAGGAAAUUCAU
>bta-mir-15a	UAGCAGCACAUAAUGGUUUGU	CCUUGGAGUAAAGUAGCAGCACAUAAUGGUUUGUGGAUUUUGAAAAGGUGCAGGCCAUAUUGUGCUGCCUCAAAAAUACAAGG
>bta-mir-155	UUAAUGCUAAUCGUGAUAGGGGU	UGUUAAUGCUAAUCGUGAUAGGGGUUUUUACCUCGGACUGACUCCUACAUGUUAGCAUUAACA
>bta-mir-154c	AGAUAUUGCACGGUUGAUCUCU	UUCGAAAGGAGGUUGUCCGUGAUGUAUUUGCUUUAUUUGUGGCAGAUAUUGCACGGUUGAUCUCUUUUCUUCAUC
>bta-mir-154b	AGAGGUCUUCCAUGGUGCAUUCG	GUACUUGAAGAGAGGUCUUCCAUGGUGCAUUCGCUUUAUUCUUUGACGAAUCAUACAUGGUUGACCUUUUUUUAGGUAUCA
>bta-mir-154a	UAGGUUAUCCGUGUAGCCUUCG	GCGGAACUUGAAGAUAGGUUAUCCGUGUAGCCUUCGCUUUACUUGUGACGAAUCAUACACGGUUCACCUAUUUUUUAGUACCAA
>bta-mir-153	UUGCAUAGUCACAAAAGUGAUC	AGCGGUGGCCAGUGUCAUUUUUGUGAUGUUGCAGCUAGUAAUAUGAGCCCAGUUGCAUAGUCACAAAAGUGAUCAUUGGAAACUGUG
>bta-mir-152	UCAGUGCAUGACAGAACUUGGG	UGUCCUCCCGGCCCAGGUUCUGUGAUACACUCCGACUCGGGCUCUGGAGCAGUCAGUGCAUGACAGAACUUGGGCCCGGACGGACC
>bta-mir-151-5p	UCGAGGAGCUCACAGUCUAGU	CCUGCCCUCGAGGAGCUCACAGUCUAGUACGUCUCAUCCCCUACUAGACUGAAGCUCCUUGAGGACAGG
>bta-mir-151-3p	CUAGACUGAAGCUCCUUGAGG	CCUGCCCUCGAGGAGCUCACAGUCUAGUACGUCUCAUCCCCUACUAGACUGAAGCUCCUUGAGGACAGG
>bta-mir-150	UCUCCCAACCCUUGUACCAGUGU	CCUCUCUCCUCACGGCCCUGUCUCCCAACCCUUGUACCAGUGUGUGUCUCAGACCCUGGUACAGGUACGGGGAGGCAGGGACCUGGGGGAUCCCAGCAGC
>bta-mir-149-5p	UCUGGCUCCGUGUCUUCACUCCC	GCCGGCGCCCAGGCUCUGGCUCCGUGUCUUCACUCCCGUGUGUGUCCACCGAGGGAGGGAGGGACGGGGGCUGUGCUGGGGCGGCCGGGA
>bta-mir-148b	UCAGUGCAUCACAGAACUUUGU	UUAGCAUUUGAGGUGAAGUUCUGUUAUACACUCAGGCUGUGGCUCUCUGAAAGUCAGUGCAUCACAGAACUUUGUCUCGAAAGCUUUCUA
>bta-mir-148a	UCAGUGCACUACAGAACUUUGU	GAGGCAAAGUUCUGAGACACUCCGACUCUGAAUAUGAUAGAAGUCAGUGCACUACAGAACUUUGUCUC
>bta-mir-147	GUGUGCGGAAAUGCUUCUGCUA	UAUGAAUCUAGUGGAAACACUUCUGCACAGGCUAGAUUAUGGAUACCAGUGUGCGGAAAUGCUUCUGCUACAUUUUUAGG
>bta-mir-146b	UGAGAACUGAAUUCCAUAGGCUGU	UAAGAGAACUUUGGCCACCUGGCUCUGAGAACUGAAUUCCAUAGGCUGUGAGCUCUAGCAAAUGCCCUAGGGACUCAGUUCUGGUGCCCGGCUGUGCUACACCAUC
>bta-mir-146a	UGAGAACUGAAUUCCAUAGGUUGU	CCCAUGUGUAUCCUCAGCUUUGAGAACUGAAUUCCAUAGGUUGUGUCAGUGUCAGACCUGUGAAGUUUAGUUCUUUAGCUGGGAUAUCUCUAUCAUCCU
>bta-mir-1468	CUCCGUUUGCCUGUUUUGCUGA	GUUGAAGAGGUGGGUGGUUUCUCCGUUUGCCUGUUUUGCUGAUGUUCAUUUGACUUAUUCUCAGCAAAAUAAGCAAAUGGAAAAUUCAUCCAUCAAC
>bta-mir-145	GUCCAGUUUUCCCAGGAAUCCCU	CACCUUGUCCUCACGGUCCAGUUUUCCCAGGAAUCCCUUAGAUGCUAAGAUGGGGAUUCCUGGAAAUACUGUUCUUGAGGUCAUGGUU
>bta-mir-144	UACAGUAUAGAUGAUGUACUAG	GGGCCCUGACUGGGAUAUCAUCAUAUACUGUAAGUUUGCAACGAGACACUACAGUAUAGAUGAUGUACUAGUCCGGGUGCUCCC
>bta-mir-1434-5p	GUACAUGAUGACUAAAAUUUCU	CACCUUGUACAUGAUGACUAAAAUUUCUUCACUUUGACCUGAUGGCUAUUGAAGAAAUCUAAGGUCUGAGGUG
>bta-mir-1434-3p	GAAGAAAUCUAAGGUCUGAGG	CACCUUGUACAUGAUGACUAAAAUUUCUUCACUUUGACCUGAUGGCUAUUGAAGAAAUCUAAGGUCUGAGGUG
>bta-mir-143	UGAGAUGAAGCACUGUAGCUCG	GCGUCCUGUCUCCCAGCCUGAGGUGCAGUGCUGCAUCUCUGGUCAGUUGGGAGUCUGAGAUGAAGCACUGUAGCUCGGGAAGGGAGAAGUUGUUCUGCAGC
>bta-mir-142-5p	CAUAAAGUAGAAAGCACUAC	GACAGUGCAGUCACCCAUAAAGUAGAAAGCACUACUAACAGCACUGGAGGGUGUAGUGUUUCCUACUUUAUGGAUGAGUGUACUGUG
>bta-mir-142-3p	AGUGUUUCCUACUUUAUGGAUG	GACAGUGCAGUCACCCAUAAAGUAGAAAGCACUACUAACAGCACUGGAGGGUGUAGUGUUUCCUACUUUAUGGAUGAGUGUACUGUG
>bta-mir-141	UAACACUGUCUGGUAAAGAUGG	GACCGGCUCUGGGUCCAUCUUCCAGCACAGUGUUGGAUGGUCUAAUGGUGAAGCUCCUAACACUGUCUGGUAAAGAUGGCCCCCGGCUGG
>bta-mir-140	UACCACAGGGUAGAACCACGGA	UCUCUCUGUGUCCUGCCAGUGGUUUUACCCUAUGGUAGGUUACGUCAUGCUGUUCUACCACAGGGUAGAACCACGGACAGGAUACCGGGGCACC
>bta-mir-139	UCUACAGUGCACGUGUCUCCAGU	GUGUACUCUACAGUGCACGUGUCUCCAGUGUGGCUCGGAGGCUGGAGACGCGGCCCUGUUGGAGUAAC
>bta-mir-1388-5p	AGGACUGUCCAACCUGAGAAU	CCUGGGCGGUGCCUUCAGGACUGUCCAACCUGAGAAUGGUGAGCAUCCAGGGACAAUCUCAGGUUUGUCAGCCCGCAAGGUGCCGUCCCCUC
>bta-mir-1388-3p	AUCUCAGGUUUGUCAGCCCGCA	CCUGGGCGGUGCCUUCAGGACUGUCCAACCUGAGAAUGGUGAGCAUCCAGGGACAAUCUCAGGUUUGUCAGCCCGCAAGGUGCCGUCCCCUC
>bta-mir-138	AGCUGGUGUUGUGAAUCAGGCCG	GUUGCUGCAGCUGGUGUUGUGAAUCAGGCCGACGAGCAGCGCAUCCUCUUACCCGGCUAUUUCACGACACCAGGGUUGCAUCA
>bta-mir-136	ACUCCAUUUGUUUUGAUGAUGGA	UUGGAUGAGCCCUCGGAGGACUCCAUUUGUUUUGAUGAUGGAUUCUUACGCUCCAUCAUCGUCUCAAAUGAGUCUUCAGAGGGUUCCAUCAU
>bta-mir-135a	UAUGGCUUUUUAUUCCUAUGUGA	AGAUAAAUUCACUCUAGUGCUUUAUGGCUUUUUAUUCCUAUGUGAUAGUAAUAAAGUCUCAUGUAGGGAUGGAAGCCAUGAAAUACAUUGUGAAAAAUCA
>bta-mir-1343-5p	UGGGGAGCGGCCCCCGGGCGGG	GGCUUCGGUGCUGGGGAGCGGCCCCCGGGCGGGCCUCUGCUCUGGCCCCUCCUGGGGCCCGCACUCUCGCUCCGGGCC
>bta-mir-1343-3p	CUCCUGGGGCCCGCACUCUC	GGCUUCGGUGCUGGGGAGCGGCCCCCGGGCGGGCCUCUGCUCUGGCCCCUCCUGGGGCCCGCACUCUCGCUCCGGGCC
>bta-mir-134	UGUGACUGGUUGACCAGAGUGG	CAGGGUGUGUGACUGGUUGACCAGAGUGGCCAGCACUCGGUUCACCCUCUGGGCCACCUAGUCACCAACCCUC
>bta-mir-133b	UUUGGUCCCCUUCAACCAGCUA	CCCUGCUCUGGCUGGUCAAACGGAACCAAGUCCGUCUUCCUGAGAGGUUUGGUCCCCUUCAACCAGCUACAGCAGGGCUGGCAA
>bta-mir-133a	UUUGGUCCCCUUCAACCAGCUG	CAAUGCUUUGCUAGAGCUGGUAAAAUGGAACCAAAUCGCCUCUUCAAUGGAUUUGGUCCCCUUCAACCAGCUGUAGCUAUGCAUUGA
>bta-mir-132	UAACAGUCUACAGCCAUGGUCG	CCGCCCCCGCGUCUCCAGGGCAACCGUGGCUUUCGAUUGUUACUGUGGGAACCGGAGGUAACAGUCUACAGCCAUGGUCGCCCCGCAGCACGCCCACGCGC
>bta-mir-130b	CAGUGCAAUGAUGAAAGGGCAU	GGCCUGCCUGACACUCUUUCCCUGUUGCACUACUGUGCGCCCCUGGCAAGCAGUGCAAUGAUGAAAGGGCAUCGGUCAGGCC
>bta-mir-130a	CAGUGCAAUGUUAAAAGGGCAU	UGCUGCGGGCCGGAGCUCUUUUCACAUUGUGCUACUGUCUGCGCCUGUCACUAGCAGUGCAAUGUUAAAAGGGCAUUGGCUGUGCAGCG
>bta-mir-1307	ACUCGGCGUGGCGUCGGUCGUG	CAUCAAGAGUCGGCUGAGUCACUGCCACUGCCUACCAAUCUCGACCGGACCUCGACCGGCUCGUCUAUAUUGCCAAUCGACUCGGCGUGGCGUCGGUCGUGGUAGAUAGGCGGUCAUACAGACGAGUUUUCAAGUGUUGCUCUGGUGAC
>bta-mir-1306	CCACCUCCCCUGCAAACGUCC	CCACCUCCCCUGCAAACGUCCAGUGAUGCAGAGGUAAUGGACGUUGGCUCUGGUGGUG
>bta-mir-1301	UUGCAGCUGCCUAGGAGUGAUUUC	GGGUUGUGGGGGGUCACUCUAGGCCCCGCAGCACUGUGCUGGAUGUUGCAGCUGCCUAGGAGUGAUUUCACACAGUCCUC
>bta-mir-1298	UUCAUUCGGCUGUCCAGAUGUA	AGAUGAGAAGUUAAGAGUUCAUUCGGCUGUCCAGAUGUAUCCAAGUACCCUGAUAUUUGGCAAUAAAUACAUCUGGGCAACUGAUUGAACUUUUUGCUUUUCGGACUC
>bta-mir-1296	UUAGGGCCCUGGCUCCAUCUCC	CCUACCUAACUGGGUUAGGGCCCUGGCUCCAUCUCCUUUAGGAAAACCUUCUGUGGGGAGUGGGGCUUUGACCCUAACCUAGCUGGGCUGU
>bta-mir-129-3p	AAGCCCUUACCCCAAAAAGCAU	CUGCCCUUCGCGAAUCUUUUUGCGGUCUGGGCUUGCUGUACAUAACUCAAUAGCCGGAAGCCCUUACCCCAAAAAGCAUUCGCGGAGGGCGCAC
>bta-mir-1291	UGGCCCUGACUGAAGACCUGCAGU	UGGCCCUGACUGAAGACCUGCAGUUACACUAUAGCUGCUGGUUUCAAACAGAGGCCCAGAGCACUGUCUUCCUG
>bta-mir-129	CUUUUUGCGGUCUGGGCUUGCU	CUGCCCUUCGCGAAUCUUUUUGCGGUCUGGGCUUGCUGUACAUAACUCAAUAGCCGGAAGCCCUUACCCCAAAAAGCAUUCGCGGAGGGCGCAC
>bta-mir-128	UCACAGUGAACCGGUCUCUUU	UGUGCAGUGGGAAGGGGGGCCGAGGCACUGUCCGAGAGUGAGUAGCAGGUCUCACAGUGAACCGGUCUCUUUCCCUACUGUGUC
>bta-mir-1277	UACGUAGAUAUAUAUGUAUUUU	ACCUCCCAAAUAUAUAUAUAUAUGUACGUAUGUGUAUAUGAAUGUAUACGUAGAUAUAUAUGUAUUUUUGGUGGGUUU
>bta-mir-1271	CUUGGCACCUAGUAAGUACUCA	CACCCAGAUCAGUGCUUGGCACCUAGUAAGUACUCAGUAUAUACUUGUUGAGUGCCUGCUAUGUGCCAGGCAUUGUGCUGAGGGCU
>bta-mir-127	UCGGAUCCGUCUGAGCUUGGCU	UGAUCACUGUCUCCAGCCUGCUGAAGCUCAGAGGGCUCUGAUUCAGAAAGAUCAUCGGAUCCGUCUGAGCUUGGCUGGUCGGAAGUCUCCUCAUC
>bta-mir-126-5p	CAUUAUUACUUUUGGUACGCG	UGACGGGACAUUAUUACUUUUGGUACGCGCUGUGACACUUCAAACUCGUACCGUGAGUAAUAAUGCGCUGUCA
>bta-mir-126-3p	CGUACCGUGAGUAAUAAUGCG	UGACGGGACAUUAUUACUUUUGGUACGCGCUGUGACACUUCAAACUCGUACCGUGAGUAAUAAUGCGCUGUCA
>bta-mir-1260b	AUCCCACCACUGCCACCA	GUUGCUGCUGCUCGCCAUCGAUCCCACCACUGCCACCACUGCUGCUACUGCUCCGCAGGUGCUGCUGGUGGUGAUGAUGAUAGUCCGGCGGGGGCGCUGG
>bta-mir-125b	UCCCUGAGACCCUAACUUGUGA	GACUUUUCCUAGUCCCUGAGACCCUAACUUGUGAGGUAUUUUAGUAGCAUCACAAGUCAGGCUCUUGGGACCUAGGCGGAGGGGA
>bta-mir-125a	UCCCUGAGACCCUUUAACCUGUG	UGCCGGCCUCUGCGUCCCUGAGACCCUUUAACCUGUGAGGACGUCCAGGGUCACAGGUGAGGUUCUUGGGAGCCUGGCGUCCGGCC
>bta-mir-1251	ACUCUAGCUGCCAAAGGCGCU	GUGGACUCUAGCUGCCAAAGGCGCUUCUCCUUCUGAACCGAGCGCUUUGCUCAGCCAGUGUAGACAUGGC
>bta-mir-124a	UAAGGCACGCGGUGAAUGCCAAG	AUCAAGAUCAGACUCUGCCCUCCGUGUUCACAGCGGACCUUGAUUUAAUGUCAUACAAUUAAGGCACGCGGUGAAUGCCAAGAGCGGAGCCUACAGGCGGCUGCACUUGAA
>bta-mir-1248	ACCUUCUUGUAUAAGCACUGUGCUAAA	UAUACCUUCUUGUAUAAGCACUGUGCUAAAAUUACAGAAACCAAGAUAGCCUUGGUUUUUGUAAUAAUGCUAGCAGAGUAUUACACAAGAAGAAGAGGAACUGCA
>bta-mir-1247-5p	ACCCGUCCCGUGCGUCCCCGGA	CGCCGGGCGCACCCGUCCCGUGCGUCCCCGGACGUCGCUGUCUGCCCCGGGAACGUCGGGACUGGAGCGCCCGCGCUG
>bta-mir-1247-3p	CGGGAACGUCGGGACUGGAGC	CGCCGGGCGCACCCGUCCCGUGCGUCCCCGGACGUCGCUGUCUGCCCCGGGAACGUCGGGACUGGAGCGCCCGCGCUG
>bta-mir-1246	AAUGGAUUUUUGGAGCAGG	CAACAUAUUAAAUGGAUUUUUGGAGCAGGAAGUUGGAAUAGAGGCUUUCUCAGACAAAUACUUUACUGUGCAG
>bta-mir-1224	GUGAGGACUCGGGAGGUGGAG	GUGAGGACUCGGGAGGUGGAGGGUGGCGCUGCCAGGGCCAGGGCACUGUCUCAGCUCGCUUCUCCCCCCACCUCCUCUCUCCUCAG
>bta-mir-122	UGGAGUGUGACAAUGGUGUUUG	CCUUAGCAGAGCUGUGGAGUGUGACAAUGGUGUUUGUGUCCAAACUAUCAAACGCCAUUAUCACACUAAAUAGCUACUGUUAGGC
>bta-mir-1197	UAGGACACAUGGUCUACUUCU	CUUCCUGGUAUUUGAAGACGCGGUUGACCAUGGUGUGUACGCUUUAUUUAUGACGUAGGACACAUGGUCUACUUCUUCUCGAUAUCACAUCUUCGCC
>bta-mir-1185	AGAGGAUACCCUUUGUAUGUU	UUUGGUACUUGAAGAGAGGAUACCCUUUGUAUGUUCACUUUAUUAAUGGCGAAUAUACAGAGGGAGACUCUUAUUUGCGUAUCAAA
>bta-mir-10b	UACCCUGUAGAACCGAAUUUGUG	CAGUGACGUUGUCUAUAUAUACCCUGUAGAACCGAAUUUGUGUGGUAUCCAUGUAGUCACAGAUUCGAUUCUAGGGGAAUAUAUGGUCGAUGCAAAAAC
>bta-mir-10a	UACCCUGUAGAUCCGAAUUUGUG	GAUCUGUCUGUCUUCUGUAUAUACCCUGUAGAUCCGAAUUUGUGUAAGGAAUUUUGUGAUCACAAAUUCGUAUCUAGGGGAAUAUGUAGUUGACAUAAACACUCCGCUC
>bta-mir-107	AGCAGCAUUGUACAGGGCUAUC	CUCUCUGCUUUCAGCUUCUUUACAGUGUUGCCUUGUGGCAUGGAGUUCAAGCAGCAUUGUACAGGGCUAUCAAAGCACAGA
>bta-mir-106b	UAAAGUGCUGACAGUGCAGAU	CCUGCCGGGGCUAAAGUGCUGACAGUGCAGAUAGUGGUCCUGUGUGCUACCGCACUGUGGGUACUUGCUGCUCCGGCAGG
>bta-mir-106a	AAAAGUGCUUACAGUGCAGGUA	CCUUGGCCAUGUAAAAGUGCUUACAGUGCAGGUAGCUUUUUGAGAUCUACUGCAAUGCAAGCACUUCUUACAUUACCAUGG
>bta-mir-105a	UCAAAUGCUCAGACUCCUGUGGU	UGUGCAUCGUAGUCAAAUGCUCAGACUCCUGUGGUGGCUGCUCAUGCACCACGGAUGUUUGAGCAUGUGCUACGGUGUCUA
>bta-mir-103	AGCAGCAUUGUACAGGGCUAUGA	UUGUGCUUUCAGCUUCUUUACAGUGCUGCCUUGUAGCAUUCAGGUCAAGCAGCAUUGUACAGGGCUAUGAAAGAAC
>bta-mir-101	UACAGUACUGUGAUAACUGAA	ACUGUCCUUUUUCGGUUAUCAUGGUACCGAUGCUGUAUAUCUGAAAGGUACAGUACUGUGAUAACUGAAGAAUGGUGGU
>bta-mir-100	AACCCGUAGAUCCGAACUUGUG	CCUGUUGCCACAAACCCGUAGAUCCGAACUUGUGGUGGUAGUGCACACAAGCUUGUGUCUAUAGGUAUGUGUCUGU
>bta-mir-1	UGGAAUGUAAAGAAGUAUGUAU	ACCUACUCAGAGUACAUACUUCUUUAUGUACCCAUAUGAACAUACAAUGCUAUGGAAUGUAAAGAAGUAUGUAUUUUUGGUAGGC
>bta-let-7i	UGAGGUAGUAGUUUGUGCUGUU	CUGGCUGAGGUAGUAGUUUGUGCUGUUGGUCGGGUUGUGACAUUGCCCGCUGUGGAGAUAACUGCGCAAGCUACUGCCUUGCUA
>bta-let-7g	UGAGGUAGUAGUUUGUACAGUU	AGGCUGAGGUAGUAGUUUGUACAGUUUGAGGGUCUAUGAUACCACCCGGUACAGGAGAUAACUGUACAGGCCACUGCCUUGCC
>bta-let-7f	UGAGGUAGUAGAUUGUAUAGUU	UGUGGGAUGAGGUAGUAGAUUGUAUAGUUUUAGGGUCAUACCCCAUCUUGGAGAUAACUAUACAGUCUACUGUCUUUCCCACG
>bta-let-7e	UGAGGUAGGAGGUUGUAUAGU	CCCGGGCUGAGGUAGGAGGUUGUAUAGUUGAGGAGGACACCCAAGGAGAUCACUAUACGGCCUCCUAGCUUUCCCCAGG
>bta-let-7d	AGAGGUAGUAGGUUGCAUAGUU	CCUAGGAAGAGGUAGUAGGUUGCAUAGUUUUCGGGCAGGGAUUUUGCCCACAAGGAGGUAACUAUACGACCUGCUGCCUUUCUUAGG
>bta-let-7c	UGAGGUAGUAGGUUGUAUGGUU	GCAUCCGGGUUGAGGUAGUAGGUUGUAUGGUUUAGAGUUACACCCUGGGAGUUAACUGUACAACCUUCUAGCUUUCCUUGGAGC
>bta-let-7b	UGAGGUAGUAGGUUGUGUGGUU	CGGGGUGAGGUAGUAGGUUGUGUGGUUUCAGGGUAGUGAUGUUGCCCCCUCGGAAGAUAACUAUACAACCUACUGCCUUCC
>bta-let-7a-5p	UGAGGUAGUAGGUUGUAUAGUU	GGGUGAGGUAGUAGGUUGUAUAGUUUGGGGCUCUGCCCUGCUAUGGGAUAACUAUACAAUCUACUGUCUUUCCU
>bta-let-7a-3p	CUAUACAAUCUACUGUCUUUC	GGGUGAGGUAGUAGGUUGUAUAGUUUGGGGCUCUGCCCUGCUAUGGGAUAACUAUACAAUCUACUGUCUUUCCU
