# Supplementary material for: Comprehensive MicroRNA Expression Profile of the Mammary Gland in Lactating Dairy Cows With Extremely Different Milk Protein and Fat Percentages
Source: Front Genet. 2020 Dec 3;11:548268. doi: 10.3389/fgene.2020.548268 (PMC7744623; doi:10.3389/fgene.2020.548268)
Supplement: Supplementary Table 1 — Statistics of the small RNA sequencing data from four mammary gland samples. [file Data_Sheet_1.zip › Table 2.XLSX]

## Sheet: Sheet1
Table S2. Profile of the bovine novel miRNAs
	miRNA	pre-miRNA
>novel_1	uggcaccagcacuggcggugg	cgcuggcaguguugguggcacuugcgugggggcgguggcaccagcacuggcggugg
>novel_10	uaacaccccugagcucuuggagc	uaacaccccugagcucuuggagcgucuucagaccuagcgcggggggcgagggggugucugg
>novel_11	aaaaucuaaaggaacuuuuggg	uaaaaaguucauuuggguuuuucuguaagguauuaugggaaaaucuaaaggaacuuuuggg
>novel_12	cagcauggcugcauauuaguga	cagcauggcugcauauuagugaauacucuaauaauaugagcacuaagaugcagccaugccga
>novel_13	uuccgggccccuugaaucucga	uuccgggccccuugaaucucgaauaccaaaaucuuggccugucgggauucgagaggcucggga
>novel_14	gaaaguuuguugggguuuuucu	gaaaguuuguugggguuuuucugucacauuuaacagaaaagcccaaaugaacuuuuug
>novel_15	uuguccuacuucucagcugucu	uuguccuacuucucagcugucuugacucccuaacaagauagcagaggaguaggaggaca
>novel_16	aacuguuaggaggcuuggcugcu	cagccaagccucuccuaacaggaauggaaacugaaacccaacuguuaggaggcuuggcugcu
>novel_17	acugaaggccuugcaccucugaau	acugaaggccuugcaccucugaaugcucucugaggugcagccuuuucucc
>novel_18	cccccgaguguuacagccccc	gggcgcgguacugugggggcaggccaacccccgaguguuacagccccc
>novel_19	aaaaaaguuuguuuggauuuuu	aaaaaaguuuguuuggauuuuuugugacaucuuacagaaaaacucaaaugaacuuuuugg
>novel_2	cacacucagauaaaguaggcacu	cacacucagauaaaguaggcacuuuuugguucuugaaaugcuaccuagucugagugagu
>novel_20	uauaccaggaugccagcauaguu	cugguuggcauucugggccugguucaugccuacucuguuauuaacuauaccaggaugccagcauaguu
>novel_21	ccggcggcggcggcgacu	ucgcgucgcuccucugaggaaaccggcggcggcggcgacu
>novel_22	caaaucaguggaccugguagau	caaccagguccacugauuugcgaucaugcuuauaucucaaaucaguggaccugguagau
>novel_23	gcugugauggccgagugguuaaggc	guugauaggcagcuauaguugcgcaggcccagggccgcacgcggcugugauggccgagugguuaaggc
>novel_24	gagugacugugcaaaccg	gcgcgcuuuacucuccagagugacugugcaaaccg
>novel_25	ugagucucaucugaaucaga	ugagucucaucugaaucagaauuguggcagcagcuucugacuucaccugggau
>novel_26	uugauauguccugagacgcgga	agucgucucaggaaauaggcaauaacucugguucauauugauauguccugagacgcgga
>novel_27	aggguguggguuuggucguggga	aggguguggguuuggucgugggagcuuuagcgucccacgugugcugcccacuuccucc
>novel_28	uuggccaaagacuuuguucaggu	uuggccaaagacuuuguucagguuuuccugaaucagcuuaaaaaaccuggacaaacuuuuuggccauc
>novel_29	aacacccggaugaacuuuugg	aaaaguucguuuggguuuuuuguaauauguuugaaaaacacccggaugaacuuuugg
>novel_3	aggaacccagaugaacuuucu	gacaguucacuuggguuuuuccauaacaucuuacggaggaacccagaugaacuuucu
>novel_30	caaacccgaaugaauuuuuugu	aaaaaguucuuuuggguuuuucucuaacguaugacaaacccgaaugaauuuuuugu
>novel_31	uauccgaaucaaaagaacuua	aauucuuuuguuuugaauacuugaaguauacgugagguauccgaaucaaaagaacuua
>novel_32	aacauucucaacccccaggcu	acuggggguugagaaugucgcucucucaaaggcugcccuccgggcgugagagcagcaggagcaacauucucaacccccaggcu
>novel_33	accgccuuuguguugcccauucacu	accgccuuuguguugcccauucacuuuuggaaacuaguggauguggugucaaaaaaggcgaaca
>novel_34	cacuugccagggaguucuuu	ggaagucccuggcccagaguaguucuuaaguacacuugccagggaguucuuu
>novel_35	auuguuaacucauugacguguc	auuguuaacucauugacgugucaacaaaacuuugccauuguuuguugacaugucaaugaguuaacaaaua
>novel_36	gaaaguuuguucuggucuuucu	gaaaguuuguucuggucuuucuauaagaucguuuggaaaaaccugaaugaacuucuuggcca
>novel_37	ugcugaaacucuguucaaccca	ugcugaaacucuguucaacccacaacuauaggaaagauggguugaaaagaguuucgguagu
>novel_38	aacuggggacugagcauccu	aacuggggacugagcauccuccacccauccuggaggaaggcauuaggccccagucuu
>novel_39	agaaagccugaaugcaucugaga	agaaagccugaaugcaucugagaucuuguuuccagucagaugugagcaggcucuaucc
>novel_4	acucuucccucccucggccggc	acucuucccucccucggccggcgcucucgcguucggcugccagccgggacugggaggaag
>novel_40	auccuccccgagacccagcgccg	gcgcgggucggcggggaggcggucguugguacgauccuccccgagacccagcgccg
>novel_41	uuggaccaagaguuuguucagg	uuggaccaagaguuuguucagguuuuucuguaagauccugaaugaacuuuuggggccaucu
>novel_42	caccccagguuggaaagagcugg	agcucuuuccuccuguggggcaggacuucccuggcuccaccccagguuggaaagagcugg
>novel_43	uuggcucuuuuacuggcgucucu	uuggcucuuuuacuggcgucucucagugauuugugugucuuucaaacacucugagagacaccaguaaaagagcu
>novel_44	cagagaccgucuguuuuaggaa	ccuaaguguaguauuucugaaugugccuuugugaguucagagaccgucuguuuuaggaa
>novel_45	ugccggggacccggagccccagg	uggggagccuggccucucugcagguagaaaggacccugccggggacccggagccccagg
>novel_46	uauccaggacuaggucugcaga	uguagaacauguuuuggaacugcuggcuuuuugcauauccaggacuaggucugcaga
>novel_47	acucccggugggcaacgcgcc	acucccggugggcaacgcgccggccgugcuucaaagcuaauggaaggaggcgcgcugcaugccgggaggcu
>novel_48	ccagugugagucagcaauuucu	ccagugugagucagcaauuucuuggaauucuugggaugugcccccaccuucccuggagucagcugggcucucacugcag
>novel_49	cggcggcggcgccggggc	gccggggcgggggcgccggagcggaggaaacaaaaggcuaaggcggcggcggcgccggggc
>novel_5	ugcaccacccguggucacuccu	ucagugaucagugccuggugggcaugcaugcacuucccaugcaccacccguggucacuccu
>novel_6	uuaaaacauuguuccuuguagu	uacgagaaacaauguuuugaaucuuaacuaguaaguaauuuaaaacauuguuccuuguagu
>novel_7	ugaaccagccuugggacugaga	ccagucccaaggcugguucaaagugcccugggguaugaaccagccuugggacugaga
>novel_8	gaaaguuaguuuggauuuuucu	gaaaguuaguuuggauuuuucuauacccucuuauggaaaaaccugaaccaacuuuuu
>novel_9	cugagcgacuucauggacugcag	acaguccauggggucgcaaagagucggacaugacugagcgacuucauggacugcag
