# Supplementary material for: Comprehensive MicroRNA Expression Profile of the Mammary Gland in Lactating Dairy Cows With Extremely Different Milk Protein and Fat Percentages
Source: Front Genet. 2020 Dec 3;11:548268. doi: 10.3389/fgene.2020.548268 (PMC7744623; doi:10.3389/fgene.2020.548268)
Supplement: Supplementary Table 1 — Statistics of the small RNA sequencing data from four mammary gland samples. [file Data_Sheet_1.zip › Table 3.XLSX]

## Sheet: Sheet1
Table S3 Prediction results of target genes for the known and novel miRNAs
miRNA	Gene ID	Gene name
>>bta-let-7a-5p	ENSBTAG00000021987	GPX5
>>bta-let-7a-5p	ENSBTAG00000018936	LSS
>>bta-let-7a-5p	ENSBTAG00000003916	DPH3
>>bta-let-7a-5p	ENSBTAG00000000290	ATP11B
>>bta-let-7a-5p	ENSBTAG00000013069	IQCB1
>>bta-let-7a-5p	ENSBTAG00000035556
>>bta-let-7a-5p	ENSBTAG00000001235
>>bta-let-7a-5p	ENSBTAG00000002878	CHRD
>>bta-let-7a-5p	ENSBTAG00000002185	RNF7
>>bta-let-7a-5p	ENSBTAG00000015546	MINA
>>bta-let-7a-5p	ENSBTAG00000017115	TMEM41A
>>bta-let-7a-5p	ENSBTAG00000040208
>>bta-let-7a-5p	ENSBTAG00000005586	GATM
>>bta-let-7a-5p	ENSBTAG00000003474	RAB15
>>bta-let-7a-5p	ENSBTAG00000007371	SCAMP1
>>bta-let-7a-5p	ENSBTAG00000030557	LIN52
>>bta-let-7a-5p	ENSBTAG00000021872	RASGRP1
>>bta-let-7a-5p	ENSBTAG00000007415	SLC7A8
>>bta-let-7a-5p	ENSBTAG00000014011	TMOD2
>>bta-let-7a-5p	ENSBTAG00000011608	KIAA1191
>>bta-let-7a-5p	ENSBTAG00000014633	ABCD4
>>bta-let-7a-5p	ENSBTAG00000020327	ZNF410
>>bta-let-7a-5p	ENSBTAG00000027173	CHP1
>>bta-let-7a-5p	ENSBTAG00000015200	L2HGDH
>>bta-let-7a-5p	ENSBTAG00000007097	THTPA
>>bta-let-7a-5p	ENSBTAG00000002179	C15orf41
>>bta-let-7a-5p	ENSBTAG00000006989	SEMA4F
>>bta-let-7a-5p	ENSBTAG00000001042	MXD1
>>bta-let-7a-5p	ENSBTAG00000008764	SMYD5
>>bta-let-7a-5p	ENSBTAG00000015343	WDR34
>>bta-let-7a-5p	ENSBTAG00000024044	CDKL4
>>bta-let-7a-5p	ENSBTAG00000012147	ARRDC1
>>bta-let-7a-5p	ENSBTAG00000019458
>>bta-let-7a-5p	ENSBTAG00000038477	GGCX
>>bta-let-7a-5p	ENSBTAG00000000490	RTKN
>>bta-let-7a-5p	ENSBTAG00000021120	SMYD1
>>bta-let-7a-5p	ENSBTAG00000007763	SLC1A4
>>bta-let-7a-5p	ENSBTAG00000011556	MED22
>>bta-let-7a-5p	ENSBTAG00000002105
>>bta-let-7a-5p	ENSBTAG00000003405	TP53I3
>>bta-let-7a-5p	ENSBTAG00000015097	CACFD1
>>bta-let-7a-5p	ENSBTAG00000016218	PTGES2
>>bta-let-7a-5p	ENSBTAG00000016599	MRPL53
>>bta-let-7a-5p	ENSBTAG00000000152	RANBP2
>>bta-let-7a-5p	ENSBTAG00000010349	IL1A
>>bta-let-7a-5p	ENSBTAG00000018291	C2orf68
>>bta-let-7a-5p	ENSBTAG00000048286	E2F6
>>bta-let-7a-5p	ENSBTAG00000005432	CAPG
>>bta-let-7a-5p	ENSBTAG00000008216	RRM2
>>bta-let-7a-5p	ENSBTAG00000020612	NEK3
>>bta-let-7a-5p	ENSBTAG00000016109	DHRS12
>>bta-let-7a-5p	ENSBTAG00000005309	TGDS
>>bta-let-7a-5p	ENSBTAG00000013159
>>bta-let-7a-5p	ENSBTAG00000004440	SLC15A1
>>bta-let-7a-5p	ENSBTAG00000017179	USP12
>>bta-let-7a-5p	ENSBTAG00000003425	MGME1
>>bta-let-7a-5p	ENSBTAG00000002116	ZCCHC3
>>bta-let-7a-5p	ENSBTAG00000006526	BCL2L1
>>bta-let-7a-5p	ENSBTAG00000018053	RAB22A
>>bta-let-7a-5p	ENSBTAG00000017354	MPP7
>>bta-let-7a-5p	ENSBTAG00000018063	SPATA2
>>bta-let-7a-5p	ENSBTAG00000038738	PXMP4
>>bta-let-7a-5p	ENSBTAG00000005280	ADA
>>bta-let-7a-5p	ENSBTAG00000000653	PPP1R16B
>>bta-let-7a-5p	ENSBTAG00000003045	BAMBI
>>bta-let-7a-5p	ENSBTAG00000004354
>>bta-let-7a-5p	ENSBTAG00000013167	SIGLEC1
>>bta-let-7a-5p	ENSBTAG00000006962	NFS1
>>bta-let-7a-5p	ENSBTAG00000039313	ZNF341
>>bta-let-7a-5p	ENSBTAG00000033902	SLC25A32
>>bta-let-7a-5p	ENSBTAG00000008079	NRBP2
>>bta-let-7a-5p	ENSBTAG00000019639	SNX16
>>bta-let-7a-5p	ENSBTAG00000032591	CTHRC1
>>bta-let-7a-5p	ENSBTAG00000040360	CCDC166
>>bta-let-7a-5p	ENSBTAG00000032982	TERF1
>>bta-let-7a-5p	ENSBTAG00000007534	GGH
>>bta-let-7a-5p	ENSBTAG00000032738	AARD
>>bta-let-7a-5p	ENSBTAG00000011779	MAL2
>>bta-let-7a-5p	ENSBTAG00000009378	E2F5
>>bta-let-7a-5p	ENSBTAG00000001254	ANKRD46
>>bta-let-7a-5p	ENSBTAG00000017040	LY6E
>>bta-let-7a-5p	ENSBTAG00000008150	PKIA
>>bta-let-7a-5p	ENSBTAG00000021009	TRIM55
>>bta-let-7a-5p	ENSBTAG00000009394	NSMCE2
>>bta-let-7a-5p	ENSBTAG00000006493	CLP1
>>bta-let-7a-5p	ENSBTAG00000001537	TSKU
>>bta-let-7a-5p	ENSBTAG00000003955	MYO7A
>>bta-let-7a-5p	ENSBTAG00000015015	HINFP
>>bta-let-7a-5p	ENSBTAG00000000802	LYVE1
>>bta-let-7a-5p	ENSBTAG00000039340	SCN4B
>>bta-let-7a-5p	ENSBTAG00000019770	APOA4
>>bta-let-7a-5p	ENSBTAG00000038536
>>bta-let-7a-5p	ENSBTAG00000004672	RDX
>>bta-let-7a-5p	ENSBTAG00000020308	EIF4G2
>>bta-let-7a-5p	ENSBTAG00000009176	ANKRD49
>>bta-let-7a-5p	ENSBTAG00000004275	DKK3
>>bta-let-7a-5p	ENSBTAG00000007129	MRVI1
>>bta-let-7a-5p	ENSBTAG00000013949	AHCTF1
>>bta-let-7a-5p	ENSBTAG00000001729	DUSP10
>>bta-let-7a-5p	ENSBTAG00000020273	YOD1
>>bta-let-7a-5p	ENSBTAG00000006718	NVL
>>bta-let-7a-5p	ENSBTAG00000020014	CEP104
>>bta-let-7a-5p	ENSBTAG00000004492	SWT1
>>bta-let-7a-5p	ENSBTAG00000032808	FASLG
>>bta-let-7a-5p	ENSBTAG00000004305	RGS16
>>bta-let-7a-5p	ENSBTAG00000013074	PPP1R15B
>>bta-let-7a-5p	ENSBTAG00000008003	SMG7
>>bta-let-7a-5p	ENSBTAG00000013538	PEX14
>>bta-let-7a-5p	ENSBTAG00000011285	TRMT1L
>>bta-let-7a-5p	ENSBTAG00000012585	RAB3GAP2
>>bta-let-7a-5p	ENSBTAG00000046172
>>bta-let-7a-5p	ENSBTAG00000023784	TMEM88B
>>bta-let-7a-5p	ENSBTAG00000010408	IKBKE
>>bta-let-7a-5p	ENSBTAG00000009048	EFHD2
>>bta-let-7a-5p	ENSBTAG00000017459	DUSP18
>>bta-let-7a-5p	ENSBTAG00000002697	KCTD10
>>bta-let-7a-5p	ENSBTAG00000001398	ATP2A2
>>bta-let-7a-5p	ENSBTAG00000011103	SLC8B1
>>bta-let-7a-5p	ENSBTAG00000004745	NAA15
>>bta-let-7a-5p	ENSBTAG00000031824	RBM19
>>bta-let-7a-5p	ENSBTAG00000001356	USP38
>>bta-let-7a-5p	ENSBTAG00000047299
>>bta-let-7a-5p	ENSBTAG00000044058	MFSD8
>>bta-let-7a-5p	ENSBTAG00000020714
>>bta-let-7a-5p	ENSBTAG00000001780
>>bta-let-7a-5p	ENSBTAG00000039212
>>bta-let-7a-5p	ENSBTAG00000007512	PLA2G15
>>bta-let-7a-5p	ENSBTAG00000009636	SLC7A6OS
>>bta-let-7a-5p	ENSBTAG00000004725	NLRP9
>>bta-let-7a-5p	ENSBTAG00000007107	TMEM143
>>bta-let-7a-5p	ENSBTAG00000007184	NUDT7
>>bta-let-7a-5p	ENSBTAG00000048184
>>bta-let-7a-5p	ENSBTAG00000015129	KLK10
>>bta-let-7a-5p	ENSBTAG00000027431	ZNF227
>>bta-let-7a-5p	ENSBTAG00000030393	RDH13
>>bta-let-7a-5p	ENSBTAG00000006862	MEIS3
>>bta-let-7a-5p	ENSBTAG00000019461	NUMBL
>>bta-let-7a-5p	ENSBTAG00000018948	HIF3A
>>bta-let-7a-5p	ENSBTAG00000016299	ZNF784
>>bta-let-7a-5p	ENSBTAG00000012295	NKD1
>>bta-let-7a-5p	ENSBTAG00000000801	ZNF583
>>bta-let-7a-5p	ENSBTAG00000019605	OPA3
>>bta-let-7a-5p	ENSBTAG00000003570	DDX19A
>>bta-let-7a-5p	ENSBTAG00000019150	PLD3
>>bta-let-7a-5p	ENSBTAG00000002817	SLC46A1
>>bta-let-7a-5p	ENSBTAG00000030977	ULK2
>>bta-let-7a-5p	ENSBTAG00000009126	YBX2
>>bta-let-7a-5p	ENSBTAG00000000040	MAFG
>>bta-let-7a-5p	ENSBTAG00000007958	TNS4
>>bta-let-7a-5p	ENSBTAG00000047214	TRAPPC1
>>bta-let-7a-5p	ENSBTAG00000017747	TMEM256-PLSCR3
>>bta-let-7a-5p	ENSBTAG00000025250
>>bta-let-7a-5p	ENSBTAG00000001610	SLC4A1
>>bta-let-7a-5p	ENSBTAG00000006881	SLC35B1
>>bta-let-7a-5p	ENSBTAG00000011007	TTYH2
>>bta-let-7a-5p	ENSBTAG00000019107	GAS7
>>bta-let-7a-5p	ENSBTAG00000033298
>>bta-let-7a-5p	ENSBTAG00000017275	COIL
>>bta-let-7a-5p	ENSBTAG00000039684	PTRF
>>bta-let-7a-5p	ENSBTAG00000020688	ARHGEF15
>>bta-let-7a-5p	ENSBTAG00000030175	FBF1
>>bta-let-7a-5p	ENSBTAG00000008154	LIMD2
>>bta-let-7a-5p	ENSBTAG00000013096	UNC119
>>bta-let-7a-5p	ENSBTAG00000001069	TP53
>>bta-let-7a-5p	ENSBTAG00000021918	EZH1
>>bta-let-7a-5p	ENSBTAG00000015133	CCR7
>>bta-let-7a-5p	ENSBTAG00000020321	SNX11
>>bta-let-7a-5p	ENSBTAG00000014443
>>bta-let-7a-5p	ENSBTAG00000010070	GSDMA
>>bta-let-7a-5p	ENSBTAG00000000831	CTNS
>>bta-let-7a-5p	ENSBTAG00000012259	PNPO
>>bta-let-7a-5p	ENSBTAG00000009747	RNFT1
>>bta-let-7a-5p	ENSBTAG00000019218	ATP6V0A1
>>bta-let-7a-5p	ENSBTAG00000016847	ARL4D
>>bta-let-7a-5p	ENSBTAG00000009376	DPH1
>>bta-let-7a-5p	ENSBTAG00000014825	NLK
>>bta-let-7a-5p	ENSBTAG00000016128	GGA3
>>bta-let-7a-5p	ENSBTAG00000008423	TIMM22
>>bta-let-7a-5p	ENSBTAG00000003936	PNKD
>>bta-let-7a-5p	ENSBTAG00000008915	SF3B1
>>bta-let-7a-5p	ENSBTAG00000032021	RALB
>>bta-let-7a-5p	ENSBTAG00000021325	SLC19A3
>>bta-let-7a-5p	ENSBTAG00000012848	PTPRU
>>bta-let-7a-5p	ENSBTAG00000014849	GPATCH3
>>bta-let-7a-5p	ENSBTAG00000005002	GALE
>>bta-let-7a-5p	ENSBTAG00000027051	PTAFR
>>bta-let-7a-5p	ENSBTAG00000002056	MARS2
>>bta-let-7a-5p	ENSBTAG00000012629	ZNF362
>>bta-let-7a-5p	ENSBTAG00000009163	TMEM234
>>bta-let-7a-5p	ENSBTAG00000003458	CDCA7
>>bta-let-7a-5p	ENSBTAG00000006049	BZW1
>>bta-let-7a-5p	ENSBTAG00000006349	EXTL1
>>bta-let-7a-5p	ENSBTAG00000018415	TTLL4
>>bta-let-7a-5p	ENSBTAG00000008800	XKR8
>>bta-let-7a-5p	ENSBTAG00000047906	MRPL36
>>bta-let-7a-5p	ENSBTAG00000021965	SUB1
>>bta-let-7a-5p	ENSBTAG00000006843	UTP15
>>bta-let-7a-5p	ENSBTAG00000006697	RICTOR
>>bta-let-7a-5p	ENSBTAG00000015955	ERGIC1
>>bta-let-7a-5p	ENSBTAG00000018905	MAN2A2
>>bta-let-7a-5p	ENSBTAG00000027069	FAM103A1
>>bta-let-7a-5p	ENSBTAG00000006987	CERS3
>>bta-let-7a-5p	ENSBTAG00000027074	SV2B
>>bta-let-7a-5p	ENSBTAG00000018252	ARRDC4
>>bta-let-7a-5p	ENSBTAG00000021426	CPLX3
>>bta-let-7a-5p	ENSBTAG00000002833	FBXO22
>>bta-let-7a-5p	ENSBTAG00000006024	ISLR
>>bta-let-7a-5p	ENSBTAG00000006934	CYP11A1
>>bta-let-7a-5p	ENSBTAG00000031885	TMEM251
>>bta-let-7a-5p	ENSBTAG00000017719	AKAP6
>>bta-let-7a-5p	ENSBTAG00000001407	AP3S2
>>bta-let-7a-5p	ENSBTAG00000010360	LRIG1
>>bta-let-7a-5p	ENSBTAG00000011344
>>bta-let-7a-5p	ENSBTAG00000000981	KLHDC8B
>>bta-let-7a-5p	ENSBTAG00000005857	SLC6A1
>>bta-let-7a-5p	ENSBTAG00000009586	CDC25A
>>bta-let-7a-5p	ENSBTAG00000002321	AMT
>>bta-let-7a-5p	ENSBTAG00000018935
>>bta-let-7a-5p	ENSBTAG00000012904	EDEM1
>>bta-let-7a-5p	ENSBTAG00000007624	FRMD4B
>>bta-let-7a-5p	ENSBTAG00000007777	OGG1
>>bta-let-7a-5p	ENSBTAG00000003997	UBE2D4
>>bta-let-7a-5p	ENSBTAG00000016622	TCAIM
>>bta-let-7a-5p	ENSBTAG00000045757	TNNC1
>>bta-let-7a-5p	ENSBTAG00000010077	FANCD2
>>bta-let-7a-5p	ENSBTAG00000020973	RFT1
>>bta-let-7a-5p	ENSBTAG00000003025	NME6
>>bta-let-7a-5p	ENSBTAG00000022681	EOGT
>>bta-let-7a-5p	ENSBTAG00000007968	RPUSD3
>>bta-let-7a-5p	ENSBTAG00000006761
>>bta-let-7a-5p	ENSBTAG00000025413	RNF5
>>bta-let-7a-5p	ENSBTAG00000004979	MRS2
>>bta-let-7a-5p	ENSBTAG00000007937	PRIM2
>>bta-let-7a-5p	ENSBTAG00000008959
>>bta-let-7a-5p	ENSBTAG00000005842	ABCC10
>>bta-let-7a-5p	ENSBTAG00000008353	CDKN1A
>>bta-let-7a-5p	ENSBTAG00000008096	EDN1
>>bta-let-7a-5p	ENSBTAG00000034529	HMGA1
>>bta-let-7a-5p	ENSBTAG00000016302	SLC25A27
>>bta-let-7a-5p	ENSBTAG00000008076	SLC35B2
>>bta-let-7a-5p	ENSBTAG00000006350	SLC22A7
>>bta-let-7a-5p	ENSBTAG00000007450	C2
>>bta-let-7a-5p	ENSBTAG00000005532	PEX6
>>bta-let-7a-5p	ENSBTAG00000039163	HIST1H1D
>>bta-let-7a-5p	ENSBTAG00000019495	TEAD3
>>bta-let-7a-5p	ENSBTAG00000025531	PSORS1C2
>>bta-let-7a-5p	ENSBTAG00000010042	RIOK3
>>bta-let-7a-5p	ENSBTAG00000019037	AQP4
>>bta-let-7a-5p	ENSBTAG00000011206	GALNT1
>>bta-let-7a-5p	ENSBTAG00000006726	CCDC102B
>>bta-let-7a-5p	ENSBTAG00000002090	CPSF4
>>bta-let-7a-5p	ENSBTAG00000007880	RAB40C
>>bta-let-7a-5p	ENSBTAG00000009964	DNASE1L2
>>bta-let-7a-5p	ENSBTAG00000024884	C16orf59
>>bta-let-7a-5p	ENSBTAG00000009022	DNAJC30
>>bta-let-7a-5p	ENSBTAG00000014468	AP1S1
>>bta-let-7a-5p	ENSBTAG00000005195	ZNF200
>>bta-let-7a-5p	ENSBTAG00000001470	DTX2
>>bta-let-7a-5p	ENSBTAG00000000704	GUSB
>>bta-let-7a-5p	ENSBTAG00000018604	SEMA4G
>>bta-let-7a-5p	ENSBTAG00000012077	SLF2
>>bta-let-7a-5p	ENSBTAG00000012721	HOGA1
>>bta-let-7a-5p	ENSBTAG00000000090	SEC31B
>>bta-let-7a-5p	ENSBTAG00000003576	POLL
>>bta-let-7a-5p	ENSBTAG00000019872	PIK3AP1
>>bta-let-7a-5p	ENSBTAG00000009501	KLKB1
>>bta-let-7a-5p	ENSBTAG00000015874	CASP3
>>bta-let-7a-5p	ENSBTAG00000003649	POMK
>>bta-let-7a-5p	ENSBTAG00000027626	GOLGA7
>>bta-let-7a-5p	ENSBTAG00000017981	ADRB3
>>bta-let-7a-5p	ENSBTAG00000013211	CFAP97
>>bta-let-7a-5p	ENSBTAG00000000079	CCSAP
>>bta-let-7a-5p	ENSBTAG00000005666	LRRC20
>>bta-let-7a-5p	ENSBTAG00000001656	TMEM254
>>bta-let-7a-5p	ENSBTAG00000007876	MAPK8
>>bta-let-7a-5p	ENSBTAG00000012664
>>bta-let-7a-5p	ENSBTAG00000021879	VCL
>>bta-let-7a-5p	ENSBTAG00000003077	DPF2
>>bta-let-7a-5p	ENSBTAG00000000064	FEN1
>>bta-let-7a-5p	ENSBTAG00000022246	C11orf86
>>bta-let-7a-5p	ENSBTAG00000013066	IGF2
>>bta-let-7a-5p	ENSBTAG00000010191	PAK1
>>bta-let-7a-5p	ENSBTAG00000012512	GPR137
>>bta-let-7a-5p	ENSBTAG00000022238	B4GAT1
>>bta-let-7a-5p	ENSBTAG00000019700	PC
>>bta-let-7a-5p	ENSBTAG00000022242	DPP3
>>bta-let-7a-5p	ENSBTAG00000009736	CDC42BPG
>>bta-let-7a-5p	ENSBTAG00000016857	ADAMTS15
>>bta-let-7a-5p	ENSBTAG00000016950	B3GAT3
>>bta-let-7a-5p	ENSBTAG00000016502
>>bta-let-7a-5p	ENSBTAG00000018362	TMEM109
>>bta-let-7a-5p	ENSBTAG00000016956	GANAB
>>bta-let-7a-5p	ENSBTAG00000047786	LRRC10B
>>bta-let-7a-5p	ENSBTAG00000005437	SMCP
>>bta-let-7a-5p	ENSBTAG00000008122
>>bta-let-7a-5p	ENSBTAG00000007352	KCNC4
>>bta-let-7a-5p	ENSBTAG00000007446	NGF
>>bta-let-7a-5p	ENSBTAG00000019838	SHC1
>>bta-let-7a-5p	ENSBTAG00000019131	CELF3
>>bta-let-7a-5p	ENSBTAG00000024378	MRPS21
>>bta-let-7a-5p	ENSBTAG00000008372	PEX11B
>>bta-let-7a-5p	ENSBTAG00000006234	NPR1
>>bta-let-7a-5p	ENSBTAG00000008525	LRIG2
>>bta-let-7a-5p	ENSBTAG00000039951	PRMT6
>>bta-let-7a-5p	ENSBTAG00000002724	HORMAD1
>>bta-let-7a-5p	ENSBTAG00000020395	LYSMD1
>>bta-let-7a-5p	ENSBTAG00000014326	CDCA8
>>bta-let-7a-5p	ENSBTAG00000016694	KIAA0319L
>>bta-let-7a-5p	ENSBTAG00000000099	CERS2
>>bta-let-7a-5p	ENSBTAG00000015363	CDC42SE1
>>bta-let-7a-5p	ENSBTAG00000003954	ASH1L
>>bta-let-7a-5p	ENSBTAG00000032997
>>bta-let-7a-5p	ENSBTAG00000007537	PEX19
>>bta-let-7a-5p	ENSBTAG00000018281	GPX7
>>bta-let-7a-5p	ENSBTAG00000011209	SYT11
>>bta-let-7a-5p	ENSBTAG00000032995	LELP1
>>bta-let-7a-5p	ENSBTAG00000015459	KCNA2
>>bta-let-7a-5p	ENSBTAG00000002947	LY9
>>bta-let-7a-5p	ENSBTAG00000046545	MEF2D
>>bta-let-7a-5p	ENSBTAG00000046797	NRAS
>>bta-let-7a-5p	ENSBTAG00000008700
>>bta-let-7a-5p	ENSBTAG00000003752	SLC25A24
>>bta-let-7a-5p	ENSBTAG00000011200	ZNF644
>>bta-let-7a-5p	ENSBTAG00000040512	PCP4L1
>>bta-let-7a-5p	ENSBTAG00000009215	NR1I3
>>bta-let-7a-5p	ENSBTAG00000005475
>>bta-let-7a-5p	ENSBTAG00000013414	BLVRA
>>bta-let-7a-5p	ENSBTAG00000019406	IGF2BP3
>>bta-let-7a-5p	ENSBTAG00000009426	EZH2
>>bta-let-7a-5p	ENSBTAG00000004989	IRF5
>>bta-let-7a-5p	ENSBTAG00000020704	RAMP3
>>bta-let-7a-5p	ENSBTAG00000007759	ABCB8
>>bta-let-7a-5p	ENSBTAG00000021941
>>bta-let-7a-5p	ENSBTAG00000014262	BZW2
>>bta-let-7a-5p	ENSBTAG00000008097	WNT2
>>bta-let-7a-5p	ENSBTAG00000035064	C7orf57
>>bta-let-7a-5p	ENSBTAG00000019486	CLDN12
>>bta-let-7a-5p	ENSBTAG00000045794	C7orf73
>>bta-let-7a-5p	ENSBTAG00000013472	COL1A2
>>bta-let-7a-5p	ENSBTAG00000019409	GNPTAB
>>bta-let-7a-5p	ENSBTAG00000016910	METTL21B
>>bta-let-7a-5p	ENSBTAG00000030646	KCTD17
>>bta-let-7a-5p	ENSBTAG00000046389
>>bta-let-7a-5p	ENSBTAG00000018993	ITGB7
>>bta-let-7a-5p	ENSBTAG00000008934	ESPL1
>>bta-let-7a-5p	ENSBTAG00000009281	SPRYD4
>>bta-let-7a-5p	ENSBTAG00000013496	CPM
>>bta-let-7a-5p	ENSBTAG00000017439	MIEF1
>>bta-let-7a-5p	ENSBTAG00000009542	ZC3H10
>>bta-let-7a-5p	ENSBTAG00000016415	LTA4H
>>bta-let-7a-5p	ENSBTAG00000010171	JOSD1
>>bta-let-7a-5p	ENSBTAG00000021697	PDGFB
>>bta-let-7a-5p	ENSBTAG00000000435	TARBP2
>>bta-let-7a-5p	ENSBTAG00000014734	CHD4
>>bta-let-7a-5p	ENSBTAG00000014424	DDN
>>bta-let-7a-5p	ENSBTAG00000030784	APPL2
>>bta-let-7a-5p	ENSBTAG00000014030	FGD6
>>bta-let-7a-5p	ENSBTAG00000002227	LRIG3
>>bta-let-7a-5p	ENSBTAG00000010924	LETMD1
>>bta-let-7a-5p	ENSBTAG00000012034	KRT4
>>bta-let-7a-5p	ENSBTAG00000007786	FBXL14
>>bta-let-7a-5p	ENSBTAG00000015109	TOB2
>>bta-let-7a-5p	ENSBTAG00000020634	FBXO7
>>bta-let-7a-5p	ENSBTAG00000007204	KRT80
>>bta-let-7a-5p	ENSBTAG00000009049
>>bta-let-7a-5p	ENSBTAG00000032914
>>bta-let-7a-5p	ENSBTAG00000013555	ACVR1B
>>bta-let-7a-5p	ENSBTAG00000004208	PLEKHG6
>>bta-let-7a-5p	ENSBTAG00000031919	SLC35E3
>>bta-let-7a-5p	ENSBTAG00000011023	TMEM52B
>>bta-let-7a-5p	ENSBTAG00000005859	LALBA
>>bta-let-7a-5p	ENSBTAG00000031679	HSD17B13
>>bta-let-7a-5p	ENSBTAG00000009471	CEP135
>>bta-let-7a-5p	ENSBTAG00000017061	SMARCAD1
>>bta-let-7a-5p	ENSBTAG00000020538	HERC5
>>bta-let-7a-5p	ENSBTAG00000017592	GPAT3
>>bta-let-7a-5p	ENSBTAG00000027453	RNF4
>>bta-let-7a-5p	ENSBTAG00000001725	CXCL10
>>bta-let-7a-5p	ENSBTAG00000020647	RASL11B
>>bta-let-7a-5p	ENSBTAG00000003897
>>bta-let-7a-5p	ENSBTAG00000000413	NRTN
>>bta-let-7a-5p	ENSBTAG00000015487	KDM4B
>>bta-let-7a-5p	ENSBTAG00000010837	HTR4
>>bta-let-7a-5p	ENSBTAG00000009738	MGAT4B
>>bta-let-7a-5p	ENSBTAG00000008841	DCAF15
>>bta-let-7a-5p	ENSBTAG00000002098	CDC34
>>bta-let-7a-5p	ENSBTAG00000002224	UHRF1
>>bta-let-7a-5p	ENSBTAG00000025148	FBXL12
>>bta-let-7a-5p	ENSBTAG00000002335	HAND1
>>bta-let-7a-5p	ENSBTAG00000038186
>>bta-let-7a-5p	ENSBTAG00000001450	APBB3
>>bta-let-7a-5p	ENSBTAG00000004403	CD320
>>bta-let-7a-5p	ENSBTAG00000000764	GIPC1
>>bta-let-7a-5p	ENSBTAG00000010871
>>bta-let-7a-5p	ENSBTAG00000046080
>>bta-let-7a-5p	ENSBTAG00000010487	SMIM3
>>bta-let-7a-5p	ENSBTAG00000008196	SWSAP1
>>bta-let-7a-5p	ENSBTAG00000040028
>>bta-let-7a-5p	ENSBTAG00000019950
>>bta-let-7a-5p	ENSBTAG00000013184	CEP120
>>bta-let-7a-5p	ENSBTAG00000046266	TNFSF9
>>bta-let-7a-5p	ENSBTAG00000021766	HBEGF
>>bta-let-7a-5p	ENSBTAG00000002804	PDGFRB
>>bta-let-7a-5p	ENSBTAG00000007661	MYO1F
>>bta-let-7a-5p	ENSBTAG00000014078	IGFBPL1
>>bta-let-7a-5p	ENSBTAG00000005049	BLK
>>bta-let-7a-5p	ENSBTAG00000012036	HR
>>bta-let-7a-5p	ENSBTAG00000005470	BIN3
>>bta-let-7a-5p	ENSBTAG00000010036	POLR3D
>>bta-let-7a-5p	ENSBTAG00000021678	SLC31A1
>>bta-let-7a-5p	ENSBTAG00000011397	UNC13B
>>bta-let-7a-5p	ENSBTAG00000011417	CNTRL
>>bta-let-7a-5p	ENSBTAG00000005090	TMEM2
>>bta-let-7a-5p	ENSBTAG00000026748
>>bta-let-7a-5p	ENSBTAG00000009516	RNF20
>>bta-let-7a-5p	ENSBTAG00000011586	HABP4
>>bta-let-7a-5p	ENSBTAG00000002454	ALG2
>>bta-let-7a-5p	ENSBTAG00000018035	TGFBR1
>>bta-let-7a-5p	ENSBTAG00000015498	ELOVL4
>>bta-let-7a-5p	ENSBTAG00000003174	NDUFAF4
>>bta-let-7a-5p	ENSBTAG00000017187	TMEM255A
>>bta-let-7a-5p	ENSBTAG00000007708	NLGN3
>>bta-let-7a-5p	ENSBTAG00000018496	TIMM17B
>>bta-let-7a-5p	ENSBTAG00000015820	UXT
>>bta-let-7a-5p	ENSBTAG00000019552	PGRMC1
>>bta-let-7a-5p	ENSBTAG00000000207	PUDP
>>bta-let-7a-5p	ENSBTAG00000032014
>>bta-let-7a-5p	ENSBTAG00000003418	MSN
>>bta-let-7a-5p	ENSBTAG00000020739	NXT2
>>bta-let-7a-5p	ENSBTAG00000009231	NSDHL
>>bta-let-7a-3p	ENSBTAG00000016228	NMD3
>>bta-let-7a-3p	ENSBTAG00000046959
>>bta-let-7a-3p	ENSBTAG00000004471	ST3GAL6
>>bta-let-7a-3p	ENSBTAG00000009933	DTX3L
>>bta-let-7a-3p	ENSBTAG00000010091	ARL6
>>bta-let-7a-3p	ENSBTAG00000003064	PAXBP1
>>bta-let-7a-3p	ENSBTAG00000000752	SGO1
>>bta-let-7a-3p	ENSBTAG00000000973	KCNJ15
>>bta-let-7a-3p	ENSBTAG00000018727	GOLIM4
>>bta-let-7a-3p	ENSBTAG00000008167	TTC3
>>bta-let-7a-3p	ENSBTAG00000020073	NCEH1
>>bta-let-7a-3p	ENSBTAG00000009942	PLCL2
>>bta-let-7a-3p	ENSBTAG00000002357	TICAM2
>>bta-let-7a-3p	ENSBTAG00000008341	ARSB
>>bta-let-7a-3p	ENSBTAG00000006786	MED6
>>bta-let-7a-3p	ENSBTAG00000010906	RPS6KA5
>>bta-let-7a-3p	ENSBTAG00000011022	ARPP19
>>bta-let-7a-3p	ENSBTAG00000005269	CCNB2
>>bta-let-7a-3p	ENSBTAG00000015930	DNAL1
>>bta-let-7a-3p	ENSBTAG00000014181	RNF111
>>bta-let-7a-3p	ENSBTAG00000014353	SRP14
>>bta-let-7a-3p	ENSBTAG00000030595	COX16
>>bta-let-7a-3p	ENSBTAG00000014890	CYP19A1
>>bta-let-7a-3p	ENSBTAG00000021988	SOCS4
>>bta-let-7a-3p	ENSBTAG00000019500	CNIH1
>>bta-let-7a-3p	ENSBTAG00000012737	GPR65
>>bta-let-7a-3p	ENSBTAG00000017095	DENND4A
>>bta-let-7a-3p	ENSBTAG00000031697	KLHDC1
>>bta-let-7a-3p	ENSBTAG00000035174	THOC3
>>bta-let-7a-3p	ENSBTAG00000001932	CRAT
>>bta-let-7a-3p	ENSBTAG00000010935	EML4
>>bta-let-7a-3p	ENSBTAG00000039172	RABGAP1
>>bta-let-7a-3p	ENSBTAG00000046484	AIF1L
>>bta-let-7a-3p	ENSBTAG00000013254	XPO1
>>bta-let-7a-3p	ENSBTAG00000010620	ATP6V1B1
>>bta-let-7a-3p	ENSBTAG00000021187	ID2
>>bta-let-7a-3p	ENSBTAG00000024822	SETX
>>bta-let-7a-3p	ENSBTAG00000008068	ERLEC1
>>bta-let-7a-3p	ENSBTAG00000007414	PAPOLG
>>bta-let-7a-3p	ENSBTAG00000021694	SPAST
>>bta-let-7a-3p	ENSBTAG00000027017	SIX3
>>bta-let-7a-3p	ENSBTAG00000011544	GAPVD1
>>bta-let-7a-3p	ENSBTAG00000002970	INTS6
>>bta-let-7a-3p	ENSBTAG00000018103
>>bta-let-7a-3p	ENSBTAG00000007066	TMTC4
>>bta-let-7a-3p	ENSBTAG00000018214	SHISA2
>>bta-let-7a-3p	ENSBTAG00000012170	UBL3
>>bta-let-7a-3p	ENSBTAG00000006759	SUCLA2
>>bta-let-7a-3p	ENSBTAG00000030976
>>bta-let-7a-3p	ENSBTAG00000012677	ARHGAP12
>>bta-let-7a-3p	ENSBTAG00000014554	SNAI1
>>bta-let-7a-3p	ENSBTAG00000027937	PrP
>>bta-let-7a-3p	ENSBTAG00000008527	SRSF6
>>bta-let-7a-3p	ENSBTAG00000004075	IDI1
>>bta-let-7a-3p	ENSBTAG00000031715	PCMTD2
>>bta-let-7a-3p	ENSBTAG00000012817	JAG1
>>bta-let-7a-3p	ENSBTAG00000002858	ACBD7
>>bta-let-7a-3p	ENSBTAG00000012608	GDAP1
>>bta-let-7a-3p	ENSBTAG00000006767	MRPL13
>>bta-let-7a-3p	ENSBTAG00000007828	SLA
>>bta-let-7a-3p	ENSBTAG00000017339	RUNX1T1
>>bta-let-7a-3p	ENSBTAG00000014689	CSPP1
>>bta-let-7a-3p	ENSBTAG00000008280	HNF4G
>>bta-let-7a-3p	ENSBTAG00000007303	RAD21
>>bta-let-7a-3p	ENSBTAG00000014396	KLF10
>>bta-let-7a-3p	ENSBTAG00000021209	UBR5
>>bta-let-7a-3p	ENSBTAG00000021048	ADM
>>bta-let-7a-3p	ENSBTAG00000006755	C11orf58
>>bta-let-7a-3p	ENSBTAG00000008134	BDNF
>>bta-let-7a-3p	ENSBTAG00000015810	PLET1
>>bta-let-7a-3p	ENSBTAG00000002887	DDI1
>>bta-let-7a-3p	ENSBTAG00000039050	P2RY2
>>bta-let-7a-3p	ENSBTAG00000012989	UBE2L6
>>bta-let-7a-3p	ENSBTAG00000008804	SAAL1
>>bta-let-7a-3p	ENSBTAG00000020884	CASP4
>>bta-let-7a-3p	ENSBTAG00000000770	PGM2L1
>>bta-let-7a-3p	ENSBTAG00000023989	MSANTD4
>>bta-let-7a-3p	ENSBTAG00000002874	TMEM183A
>>bta-let-7a-3p	ENSBTAG00000014602	CAMTA1
>>bta-let-7a-3p	ENSBTAG00000010850	SERTAD4
>>bta-let-7a-3p	ENSBTAG00000002315	RNF34
>>bta-let-7a-3p	ENSBTAG00000002452	ASCC2
>>bta-let-7a-3p	ENSBTAG00000006504	TCHP
>>bta-let-7a-3p	ENSBTAG00000007993	CORO1C
>>bta-let-7a-3p	ENSBTAG00000007272	ATP6V0A2
>>bta-let-7a-3p	ENSBTAG00000008816	TRIM2
>>bta-let-7a-3p	ENSBTAG00000004956	CHEK2
>>bta-let-7a-3p	ENSBTAG00000014007	ELMOD2
>>bta-let-7a-3p	ENSBTAG00000008417	VPS29
>>bta-let-7a-3p	ENSBTAG00000046961
>>bta-let-7a-3p	ENSBTAG00000000630	LSM14A
>>bta-let-7a-3p	ENSBTAG00000017956	KCTD15
>>bta-let-7a-3p	ENSBTAG00000011632
>>bta-let-7a-3p	ENSBTAG00000000721	GPATCH1
>>bta-let-7a-3p	ENSBTAG00000018421	WWP2
>>bta-let-7a-3p	ENSBTAG00000003089	RHPN2
>>bta-let-7a-3p	ENSBTAG00000006795
>>bta-let-7a-3p	ENSBTAG00000015686	TERF2IP
>>bta-let-7a-3p	ENSBTAG00000021570	PLEKHG4
>>bta-let-7a-3p	ENSBTAG00000040169
>>bta-let-7a-3p	ENSBTAG00000024983	FBXO47
>>bta-let-7a-3p	ENSBTAG00000013740	SP2
>>bta-let-7a-3p	ENSBTAG00000012103	MAP2K4
>>bta-let-7a-3p	ENSBTAG00000000132	EIF4A1
>>bta-let-7a-3p	ENSBTAG00000011539	PCGF2
>>bta-let-7a-3p	ENSBTAG00000010001	RHOT1
>>bta-let-7a-3p	ENSBTAG00000019347	PLXDC1
>>bta-let-7a-3p	ENSBTAG00000010313	DDX52
>>bta-let-7a-3p	ENSBTAG00000020296	UBR3
>>bta-let-7a-3p	ENSBTAG00000018446	GCA
>>bta-let-7a-3p	ENSBTAG00000011909	ACVR1
>>bta-let-7a-3p	ENSBTAG00000039046
>>bta-let-7a-3p	ENSBTAG00000010118	HAT1
>>bta-let-7a-3p	ENSBTAG00000016662	CPS1
>>bta-let-7a-3p	ENSBTAG00000019694	ADAM23
>>bta-let-7a-3p	ENSBTAG00000015222	RSRP1
>>bta-let-7a-3p	ENSBTAG00000018746
>>bta-let-7a-3p	ENSBTAG00000011895	PANK3
>>bta-let-7a-3p	ENSBTAG00000002020	CREBRF
>>bta-let-7a-3p	ENSBTAG00000001492	FYB
>>bta-let-7a-3p	ENSBTAG00000000013	PRKAA1
>>bta-let-7a-3p	ENSBTAG00000000012	TTC33
>>bta-let-7a-3p	ENSBTAG00000009381	LCP2
>>bta-let-7a-3p	ENSBTAG00000013981	SPTSSA
>>bta-let-7a-3p	ENSBTAG00000016683	NFKBIA
>>bta-let-7a-3p	ENSBTAG00000010649	MEF2A
>>bta-let-7a-3p	ENSBTAG00000018637	HDDC3
>>bta-let-7a-3p	ENSBTAG00000017547	DBNL
>>bta-let-7a-3p	ENSBTAG00000011278	XYLB
>>bta-let-7a-3p	ENSBTAG00000003745	WDR48
>>bta-let-7a-3p	ENSBTAG00000018329	EXOSC7
>>bta-let-7a-3p	ENSBTAG00000037980	TSEN2
>>bta-let-7a-3p	ENSBTAG00000003038	TAP2
>>bta-let-7a-3p	ENSBTAG00000004347	ADGRF5
>>bta-let-7a-3p	ENSBTAG00000009055	RNF144B
>>bta-let-7a-3p	ENSBTAG00000006919	SMAD4
>>bta-let-7a-3p	ENSBTAG00000036298
>>bta-let-7a-3p	ENSBTAG00000010299	NOL4
>>bta-let-7a-3p	ENSBTAG00000001523	YES1
>>bta-let-7a-3p	ENSBTAG00000030951
>>bta-let-7a-3p	ENSBTAG00000005197	BAZ1B
>>bta-let-7a-3p	ENSBTAG00000001602	IL4R
>>bta-let-7a-3p	ENSBTAG00000032223	COG7
>>bta-let-7a-3p	ENSBTAG00000005622	LITAF
>>bta-let-7a-3p	ENSBTAG00000032640	FOPNL
>>bta-let-7a-3p	ENSBTAG00000004662	SLC16A12
>>bta-let-7a-3p	ENSBTAG00000002010	PI4K2A
>>bta-let-7a-3p	ENSBTAG00000011115	CH25H
>>bta-let-7a-3p	ENSBTAG00000019166	NSMCE4A
>>bta-let-7a-3p	ENSBTAG00000005708
>>bta-let-7a-3p	ENSBTAG00000004922	AGPAT5
>>bta-let-7a-3p	ENSBTAG00000021592	WRN
>>bta-let-7a-3p	ENSBTAG00000010355	VPS37A
>>bta-let-7a-3p	ENSBTAG00000011660	MSMB
>>bta-let-7a-3p	ENSBTAG00000017863	SRGN
>>bta-let-7a-3p	ENSBTAG00000005075	MRPL49
>>bta-let-7a-3p	ENSBTAG00000002721	ZCCHC11
>>bta-let-7a-3p	ENSBTAG00000015346	NASP
>>bta-let-7a-3p	ENSBTAG00000015902	PTGFR
>>bta-let-7a-3p	ENSBTAG00000004190	ARHGAP29
>>bta-let-7a-3p	ENSBTAG00000012454	SLC35A3
>>bta-let-7a-3p	ENSBTAG00000002720	PRPF38A
>>bta-let-7a-3p	ENSBTAG00000016801	RXRG
>>bta-let-7a-3p	ENSBTAG00000018739	RPAP2
>>bta-let-7a-3p	ENSBTAG00000015369	MLLT11
>>bta-let-7a-3p	ENSBTAG00000019497	ILDR2
>>bta-let-7a-3p	ENSBTAG00000005909	LEPROT
>>bta-let-7a-3p	ENSBTAG00000021754	DUSP12
>>bta-let-7a-3p	ENSBTAG00000009888	DRAM2
>>bta-let-7a-3p	ENSBTAG00000037539
>>bta-let-7a-3p	ENSBTAG00000015154
>>bta-let-7a-3p	ENSBTAG00000023551	MOB3C
>>bta-let-7a-3p	ENSBTAG00000008636	PDE4B
>>bta-let-7a-3p	ENSBTAG00000000108	KIAA0907
>>bta-let-7a-3p	ENSBTAG00000020761	USP33
>>bta-let-7a-3p	ENSBTAG00000013010	CCDC126
>>bta-let-7a-3p	ENSBTAG00000010866	BMPER
>>bta-let-7a-3p	ENSBTAG00000007442	AKAP9
>>bta-let-7a-3p	ENSBTAG00000024157	WDR60
>>bta-let-7a-3p	ENSBTAG00000007870	FKBP14
>>bta-let-7a-3p	ENSBTAG00000006528	BBS9
>>bta-let-7a-3p	ENSBTAG00000015025	YAF2
>>bta-let-7a-3p	ENSBTAG00000003239	UTP20
>>bta-let-7a-3p	ENSBTAG00000011105	SLC38A2
>>bta-let-7a-3p	ENSBTAG00000010422	MDM2
>>bta-let-7a-3p	ENSBTAG00000020933	HCFC2
>>bta-let-7a-3p	ENSBTAG00000002256	YEATS4
>>bta-let-7a-3p	ENSBTAG00000013515	ASUN
>>bta-let-7a-3p	ENSBTAG00000011111	COPS7A
>>bta-let-7a-3p	ENSBTAG00000014411	TMEM263
>>bta-let-7a-3p	ENSBTAG00000016661
>>bta-let-7a-3p	ENSBTAG00000017781	BCDIN3D
>>bta-let-7a-3p	ENSBTAG00000020916
>>bta-let-7a-3p	ENSBTAG00000019157	LRRC10
>>bta-let-7a-3p	ENSBTAG00000014729	MRPL51
>>bta-let-7a-3p	ENSBTAG00000011765	GABARAPL1
>>bta-let-7a-3p	ENSBTAG00000019563	C22orf23
>>bta-let-7a-3p	ENSBTAG00000001708	TTLL12
>>bta-let-7a-3p	ENSBTAG00000030744	NFYB
>>bta-let-7a-3p	ENSBTAG00000011798	STK38L
>>bta-let-7a-3p	ENSBTAG00000005246	DIP2B
>>bta-let-7a-3p	ENSBTAG00000005773	PGM2
>>bta-let-7a-3p	ENSBTAG00000046561	LCORL
>>bta-let-7a-3p	ENSBTAG00000032425	PPBP
>>bta-let-7a-3p	ENSBTAG00000004316	BOD1L1
>>bta-let-7a-3p	ENSBTAG00000024888	PDE5A
>>bta-let-7a-3p	ENSBTAG00000002215	GFPT2
>>bta-let-7a-3p	ENSBTAG00000020090	EPHX3
>>bta-let-7a-3p	ENSBTAG00000025448	IZUMO4
>>bta-let-7a-3p	ENSBTAG00000007116	ARRDC3
>>bta-let-7a-3p	ENSBTAG00000025212	HARS2
>>bta-let-7a-3p	ENSBTAG00000016077	ZNF317
>>bta-let-7a-3p	ENSBTAG00000018517	VLDLR
>>bta-let-7a-3p	ENSBTAG00000019345	RFK
>>bta-let-7a-3p	ENSBTAG00000021751	RASEF
>>bta-let-7a-3p	ENSBTAG00000031295	HSDL2
>>bta-let-7a-3p	ENSBTAG00000015101	HMGB2
>>bta-let-7a-3p	ENSBTAG00000009732	NCBP1
>>bta-let-7a-3p	ENSBTAG00000008062	DMRT2
>>bta-let-7a-3p	ENSBTAG00000037986	PNMA2
>>bta-let-7a-3p	ENSBTAG00000006551
>>bta-let-7a-3p	ENSBTAG00000000974	IARS
>>bta-let-7a-3p	ENSBTAG00000009275	MTRF1L
>>bta-let-7a-3p	ENSBTAG00000005869	SENP6
>>bta-let-7a-3p	ENSBTAG00000038931	TSTD3
>>bta-let-7a-3p	ENSBTAG00000004098	ARMT1
>>bta-let-7a-3p	ENSBTAG00000019110	PNRC1
>>bta-let-7a-3p	ENSBTAG00000020825	IRAK1BP1
>>bta-let-7a-3p	ENSBTAG00000002082	MARCKS
>>bta-let-7a-3p	ENSBTAG00000000676	DOPEY1
>>bta-let-7a-3p	ENSBTAG00000014575	COL4A5
>>bta-let-7a-3p	ENSBTAG00000011790	MED14
>>bta-let-7a-3p	ENSBTAG00000039391	USP27X
>>bta-let-7a-3p	ENSBTAG00000002820	RBBP7
>>bta-let-7a-3p	ENSBTAG00000011613	PLS3
>>bta-let-7a-3p	ENSBTAG00000002956	ZNF674
>>bta-let-7a-3p	ENSBTAG00000021962	CXorf23
>>bta-miR-1	ENSBTAG00000015163	TM4SF1
>>bta-miR-1	ENSBTAG00000018768
>>bta-miR-1	ENSBTAG00000006945	CCDC50
>>bta-miR-1	ENSBTAG00000021771	PTTG1IP
>>bta-miR-1	ENSBTAG00000011150	PFN2
>>bta-miR-1	ENSBTAG00000002703	ATP6V1A
>>bta-miR-1	ENSBTAG00000009014	UPK1B
>>bta-miR-1	ENSBTAG00000005414
>>bta-miR-1	ENSBTAG00000022155	FSTL1
>>bta-miR-1	ENSBTAG00000004495	UBA5
>>bta-miR-1	ENSBTAG00000002623	SAMSN1
>>bta-miR-1	ENSBTAG00000019960	TM4SF18
>>bta-miR-1	ENSBTAG00000017321	SUMO3
>>bta-miR-1	ENSBTAG00000001150
>>bta-miR-1	ENSBTAG00000046385	RAB5A
>>bta-miR-1	ENSBTAG00000031435	SELT
>>bta-miR-1	ENSBTAG00000012463	ZMAT3
>>bta-miR-1	ENSBTAG00000011986	PLSCR4
>>bta-miR-1	ENSBTAG00000013292	SIDT1
>>bta-miR-1	ENSBTAG00000031795
>>bta-miR-1	ENSBTAG00000040031	ZNF148
>>bta-miR-1	ENSBTAG00000002966	DNAJC13
>>bta-miR-1	ENSBTAG00000017713	KTN1
>>bta-miR-1	ENSBTAG00000000821	GPR137C
>>bta-miR-1	ENSBTAG00000032518	SPRED1
>>bta-miR-1	ENSBTAG00000003084	GPATCH2L
>>bta-miR-1	ENSBTAG00000007374	LHFPL2
>>bta-miR-1	ENSBTAG00000012317
>>bta-miR-1	ENSBTAG00000016800	SEMA6D
>>bta-miR-1	ENSBTAG00000046478
>>bta-miR-1	ENSBTAG00000002748	TMEM55B
>>bta-miR-1	ENSBTAG00000009615	ANXA2
>>bta-miR-1	ENSBTAG00000002006	THBS1
>>bta-miR-1	ENSBTAG00000013741	CPLX2
>>bta-miR-1	ENSBTAG00000013249
>>bta-miR-1	ENSBTAG00000025434	ZFP36L1
>>bta-miR-1	ENSBTAG00000001342	RSL24D1
>>bta-miR-1	ENSBTAG00000001578	ADPGK
>>bta-miR-1	ENSBTAG00000000081	COL4A3BP
>>bta-miR-1	ENSBTAG00000008411	PLEKHO2
>>bta-miR-1	ENSBTAG00000009998	GALNT16
>>bta-miR-1	ENSBTAG00000040151	GCH1
>>bta-miR-1	ENSBTAG00000015155	HACD3
>>bta-miR-1	ENSBTAG00000031707	FRMD6
>>bta-miR-1	ENSBTAG00000019692	BCL2L2
>>bta-miR-1	ENSBTAG00000025311	GMFB
>>bta-miR-1	ENSBTAG00000014741	OTX2
>>bta-miR-1	ENSBTAG00000017811	SLC39A9
>>bta-miR-1	ENSBTAG00000012724	AJUBA
>>bta-miR-1	ENSBTAG00000020199	F2R
>>bta-miR-1	ENSBTAG00000010653	MIGA2
>>bta-miR-1	ENSBTAG00000046117
>>bta-miR-1	ENSBTAG00000003904	GPN1
>>bta-miR-1	ENSBTAG00000039770	CEBPZ
>>bta-miR-1	ENSBTAG00000002108	YWHAQ
>>bta-miR-1	ENSBTAG00000017318	TMEM178A
>>bta-miR-1	ENSBTAG00000014877	UNC50
>>bta-miR-1	ENSBTAG00000008448	MEIS1
>>bta-miR-1	ENSBTAG00000015205	NCK2
>>bta-miR-1	ENSBTAG00000012827
>>bta-miR-1	ENSBTAG00000013072	FUBP3
>>bta-miR-1	ENSBTAG00000023938
>>bta-miR-1	ENSBTAG00000004695	CDK9
>>bta-miR-1	ENSBTAG00000001408	CNRIP1
>>bta-miR-1	ENSBTAG00000018761	SLC35F6
>>bta-miR-1	ENSBTAG00000002582	LYG2
>>bta-miR-1	ENSBTAG00000004948	FAM84A
>>bta-miR-1	ENSBTAG00000018555	SFXN5
>>bta-miR-1	ENSBTAG00000014813	TCF23
>>bta-miR-1	ENSBTAG00000018372	STARD7
>>bta-miR-1	ENSBTAG00000001744	BET1L
>>bta-miR-1	ENSBTAG00000013030	LRRC8A
>>bta-miR-1	ENSBTAG00000008765	PRADC1
>>bta-miR-1	ENSBTAG00000001105	ANXA4
>>bta-miR-1	ENSBTAG00000011912	SLC25A25
>>bta-miR-1	ENSBTAG00000021072	DTNB
>>bta-miR-1	ENSBTAG00000001133	VWA8
>>bta-miR-1	ENSBTAG00000022991	NBEA
>>bta-miR-1	ENSBTAG00000014227	NDFIP2
>>bta-miR-1	ENSBTAG00000034069	MAB21L1
>>bta-miR-1	ENSBTAG00000018295	SEC23B
>>bta-miR-1	ENSBTAG00000003212	NNAT
>>bta-miR-1	ENSBTAG00000006021	CEP250
>>bta-miR-1	ENSBTAG00000002593	GDAP1L1
>>bta-miR-1	ENSBTAG00000015438	RRBP1
>>bta-miR-1	ENSBTAG00000007703	NMT2
>>bta-miR-1	ENSBTAG00000003040	RALGAPB
>>bta-miR-1	ENSBTAG00000019621	NDRG3
>>bta-miR-1	ENSBTAG00000003335	VSX1
>>bta-miR-1	ENSBTAG00000017584	PLCG1
>>bta-miR-1	ENSBTAG00000008279	FRMD4A
>>bta-miR-1	ENSBTAG00000032704	NAPB
>>bta-miR-1	ENSBTAG00000018873	TTPAL
>>bta-miR-1	ENSBTAG00000008323	SNAP25
>>bta-miR-1	ENSBTAG00000003209	BLCAP
>>bta-miR-1	ENSBTAG00000006096
>>bta-miR-1	ENSBTAG00000003815	EDEM2
>>bta-miR-1	ENSBTAG00000016060	CREM
>>bta-miR-1	ENSBTAG00000016846	YWHAB
>>bta-miR-1	ENSBTAG00000019509	NUDT5
>>bta-miR-1	ENSBTAG00000003422
>>bta-miR-1	ENSBTAG00000013007	FAM210B
>>bta-miR-1	ENSBTAG00000007648	NET1
>>bta-miR-1	ENSBTAG00000013227	SNAI2
>>bta-miR-1	ENSBTAG00000037470
>>bta-miR-1	ENSBTAG00000026234	STK3
>>bta-miR-1	ENSBTAG00000008629	MTFR1
>>bta-miR-1	ENSBTAG00000020139
>>bta-miR-1	ENSBTAG00000002062	TRPA1
>>bta-miR-1	ENSBTAG00000019587	PI15
>>bta-miR-1	ENSBTAG00000015229	DNAJC5B
>>bta-miR-1	ENSBTAG00000007943	AZIN1
>>bta-miR-1	ENSBTAG00000008597	SLC45A4
>>bta-miR-1	ENSBTAG00000020099	STMN2
>>bta-miR-1	ENSBTAG00000001703	SYT13
>>bta-miR-1	ENSBTAG00000009830	PLEKHB1
>>bta-miR-1	ENSBTAG00000007148	F2
>>bta-miR-1	ENSBTAG00000001460	LIN7C
>>bta-miR-1	ENSBTAG00000017325	ATG13
>>bta-miR-1	ENSBTAG00000005424	KCNC1
>>bta-miR-1	ENSBTAG00000021342	TMEM136
>>bta-miR-1	ENSBTAG00000016557	MTMR2
>>bta-miR-1	ENSBTAG00000015013	C2CD2L
>>bta-miR-1	ENSBTAG00000009067	DDX6
>>bta-miR-1	ENSBTAG00000006282	POU2AF1
>>bta-miR-1	ENSBTAG00000034827	PDGFD
>>bta-miR-1	ENSBTAG00000017218	ACER3
>>bta-miR-1	ENSBTAG00000014611	SORL1
>>bta-miR-1	ENSBTAG00000007606	HNRNPU
>>bta-miR-1	ENSBTAG00000016080	VPS13D
>>bta-miR-1	ENSBTAG00000013298	PLA2G4A
>>bta-miR-1	ENSBTAG00000017834	PRELP
>>bta-miR-1	ENSBTAG00000001788	PDPN
>>bta-miR-1	ENSBTAG00000004064	BPNT1
>>bta-miR-1	ENSBTAG00000013527	PGD
>>bta-miR-1	ENSBTAG00000032617	FBXO44
>>bta-miR-1	ENSBTAG00000020227
>>bta-miR-1	ENSBTAG00000008762
>>bta-miR-1	ENSBTAG00000007269	EIF2B1
>>bta-miR-1	ENSBTAG00000004775	GRIA2
>>bta-miR-1	ENSBTAG00000018084	GATSL3
>>bta-miR-1	ENSBTAG00000001189	AP1B1
>>bta-miR-1	ENSBTAG00000018647
>>bta-miR-1	ENSBTAG00000010667	PIK3IP1
>>bta-miR-1	ENSBTAG00000009988	SMARCB1
>>bta-miR-1	ENSBTAG00000012792	SRSF9
>>bta-miR-1	ENSBTAG00000026626	ANHX
>>bta-miR-1	ENSBTAG00000012504	GAS2L1
>>bta-miR-1	ENSBTAG00000032047
>>bta-miR-1	ENSBTAG00000008438	ARFIP1
>>bta-miR-1	ENSBTAG00000020754	ZNF526
>>bta-miR-1	ENSBTAG00000008182	FOSB
>>bta-miR-1	ENSBTAG00000018770	HSDL1
>>bta-miR-1	ENSBTAG00000038706
>>bta-miR-1	ENSBTAG00000023734	PARD6A
>>bta-miR-1	ENSBTAG00000003166	AXL
>>bta-miR-1	ENSBTAG00000015915	SBSN
>>bta-miR-1	ENSBTAG00000012112	SLC7A6
>>bta-miR-1	ENSBTAG00000037735	C5AR2
>>bta-miR-1	ENSBTAG00000015428
>>bta-miR-1	ENSBTAG00000006805	ZNF180
>>bta-miR-1	ENSBTAG00000019604	VASP
>>bta-miR-1	ENSBTAG00000001595
>>bta-miR-1	ENSBTAG00000030403	ZNF579
>>bta-miR-1	ENSBTAG00000009172	BCAT2
>>bta-miR-1	ENSBTAG00000047654	CMTM3
>>bta-miR-1	ENSBTAG00000005413	NLRC5
>>bta-miR-1	ENSBTAG00000021176	CRISPLD2
>>bta-miR-1	ENSBTAG00000038745	CHMP6
>>bta-miR-1	ENSBTAG00000000675	PGS1
>>bta-miR-1	ENSBTAG00000021301	ACSF2
>>bta-miR-1	ENSBTAG00000030587	LASP1
>>bta-miR-1	ENSBTAG00000001332	MYO1C
>>bta-miR-1	ENSBTAG00000000056	STRADA
>>bta-miR-1	ENSBTAG00000013523	OSBPL7
>>bta-miR-1	ENSBTAG00000014806	ATP2A3
>>bta-miR-1	ENSBTAG00000006276	C1QTNF1
>>bta-miR-1	ENSBTAG00000046580	DHX58
>>bta-miR-1	ENSBTAG00000012066	PECAM1
>>bta-miR-1	ENSBTAG00000008294	KCNJ2
>>bta-miR-1	ENSBTAG00000000134	MPDU1
>>bta-miR-1	ENSBTAG00000014766	SRSF1
>>bta-miR-1	ENSBTAG00000009354
>>bta-miR-1	ENSBTAG00000003786	GCGR
>>bta-miR-1	ENSBTAG00000039599	HOXB4
>>bta-miR-1	ENSBTAG00000019160	GLOD4
>>bta-miR-1	ENSBTAG00000020359	PLEKHM1
>>bta-miR-1	ENSBTAG00000016708	CLTC
>>bta-miR-1	ENSBTAG00000018809	RANGRF
>>bta-miR-1	ENSBTAG00000004193	VEZF1
>>bta-miR-1	ENSBTAG00000004449	DGKE
>>bta-miR-1	ENSBTAG00000020979	NGFR
>>bta-miR-1	ENSBTAG00000003074	SLC16A6
>>bta-miR-1	ENSBTAG00000002816	SARM1
>>bta-miR-1	ENSBTAG00000018423	DDX5
>>bta-miR-1	ENSBTAG00000009580
>>bta-miR-1	ENSBTAG00000006136	CDA
>>bta-miR-1	ENSBTAG00000046176	SPEG
>>bta-miR-1	ENSBTAG00000008300	FN1
>>bta-miR-1	ENSBTAG00000016818
>>bta-miR-1	ENSBTAG00000001060	CXCR4
>>bta-miR-1	ENSBTAG00000021778	SEPN1
>>bta-miR-1	ENSBTAG00000000266	NAB1
>>bta-miR-1	ENSBTAG00000001192	STX12
>>bta-miR-1	ENSBTAG00000012586	HSPD1
>>bta-miR-1	ENSBTAG00000013039
>>bta-miR-1	ENSBTAG00000016174
>>bta-miR-1	ENSBTAG00000008452	IHH
>>bta-miR-1	ENSBTAG00000009770	GPD2
>>bta-miR-1	ENSBTAG00000008309	ATP13A2
>>bta-miR-1	ENSBTAG00000008951	ALPL
>>bta-miR-1	ENSBTAG00000016033	HOXD9
>>bta-miR-1	ENSBTAG00000020610	ANKZF1
>>bta-miR-1	ENSBTAG00000047116	TPPP
>>bta-miR-1	ENSBTAG00000016770	GAPT
>>bta-miR-1	ENSBTAG00000013863	DUSP1
>>bta-miR-1	ENSBTAG00000019209	RAD1
>>bta-miR-1	ENSBTAG00000016149	C9
>>bta-miR-1	ENSBTAG00000007357	CHSY1
>>bta-miR-1	ENSBTAG00000001617	G2E3
>>bta-miR-1	ENSBTAG00000001282	RALGAPA1
>>bta-miR-1	ENSBTAG00000018527	HDGFRP3
>>bta-miR-1	ENSBTAG00000000541	NKX2-1
>>bta-miR-1	ENSBTAG00000000655
>>bta-miR-1	ENSBTAG00000015944	WDR61
>>bta-miR-1	ENSBTAG00000021911	PTPRG
>>bta-miR-1	ENSBTAG00000021853	IP6K2
>>bta-miR-1	ENSBTAG00000000387
>>bta-miR-1	ENSBTAG00000006614	TMCC1
>>bta-miR-1	ENSBTAG00000005922	EFCC1
>>bta-miR-1	ENSBTAG00000008509	SLC38A3
>>bta-miR-1	ENSBTAG00000018910	WDR6
>>bta-miR-1	ENSBTAG00000016533	FOXP1
>>bta-miR-1	ENSBTAG00000002923	CX3CR1
>>bta-miR-1	ENSBTAG00000007131	GADL1
>>bta-miR-1	ENSBTAG00000004877	TRAIP
>>bta-miR-1	ENSBTAG00000003758	TKT
>>bta-miR-1	ENSBTAG00000003952	FBXL2
>>bta-miR-1	ENSBTAG00000025442	HSPA1L
>>bta-miR-1	ENSBTAG00000006287	NEDD9
>>bta-miR-1	ENSBTAG00000008943	ZSCAN12
>>bta-miR-1	ENSBTAG00000013525	C6orf25
>>bta-miR-1	ENSBTAG00000004115	MYLIP
>>bta-miR-1	ENSBTAG00000025471	TNF
>>bta-miR-1	ENSBTAG00000004442	AGPAT1
>>bta-miR-1	ENSBTAG00000021721	CDSN
>>bta-miR-1	ENSBTAG00000020595	KCTD20
>>bta-miR-1	ENSBTAG00000005676	EHMT2
>>bta-miR-1	ENSBTAG00000012938	JARID2
>>bta-miR-1	ENSBTAG00000013831	DSG1
>>bta-miR-1	ENSBTAG00000046046	LRRC30
>>bta-miR-1	ENSBTAG00000001805	TWSG1
>>bta-miR-1	ENSBTAG00000002512	HAUS1
>>bta-miR-1	ENSBTAG00000019271
>>bta-miR-1	ENSBTAG00000004804	RRN3
>>bta-miR-1	ENSBTAG00000001417	ACSM1
>>bta-miR-1	ENSBTAG00000002391	TGFB1I1
>>bta-miR-1	ENSBTAG00000048279
>>bta-miR-1	ENSBTAG00000026192	C7orf50
>>bta-miR-1	ENSBTAG00000004502	CLUAP1
>>bta-miR-1	ENSBTAG00000009236	DAGLB
>>bta-miR-1	ENSBTAG00000014541	PDGFA
>>bta-miR-1	ENSBTAG00000016156	MAPK3
>>bta-miR-1	ENSBTAG00000020184	AQP8
>>bta-miR-1	ENSBTAG00000008190	SUMF2
>>bta-miR-1	ENSBTAG00000009837	ANKS4B
>>bta-miR-1	ENSBTAG00000002344	ORAI3
>>bta-miR-1	ENSBTAG00000037489	CRCP
>>bta-miR-1	ENSBTAG00000015982	KCTD13
>>bta-miR-1	ENSBTAG00000026429	DECR2
>>bta-miR-1	ENSBTAG00000013478	MARVELD1
>>bta-miR-1	ENSBTAG00000021574	TCF7L2
>>bta-miR-1	ENSBTAG00000003027	EMX2
>>bta-miR-1	ENSBTAG00000005015	SFXN3
>>bta-miR-1	ENSBTAG00000000447	FRA10AC1
>>bta-miR-1	ENSBTAG00000011917	GPAM
>>bta-miR-1	ENSBTAG00000003397	CTBP2
>>bta-miR-1	ENSBTAG00000003990	ITPRIP
>>bta-miR-1	ENSBTAG00000013143	BAG4
>>bta-miR-1	ENSBTAG00000027625	SFRP1
>>bta-miR-1	ENSBTAG00000023032	SFTPA1
>>bta-miR-1	ENSBTAG00000005807	MICU1
>>bta-miR-1	ENSBTAG00000008827	SPOCK2
>>bta-miR-1	ENSBTAG00000002879	DCPS
>>bta-miR-1	ENSBTAG00000020186	EIF1AD
>>bta-miR-1	ENSBTAG00000001229	SLC25A22
>>bta-miR-1	ENSBTAG00000021999	CPT1A
>>bta-miR-1	ENSBTAG00000021604	TMEM138
>>bta-miR-1	ENSBTAG00000007202	EI24
>>bta-miR-1	ENSBTAG00000002039	FRMD8
>>bta-miR-1	ENSBTAG00000011872	EML3
>>bta-miR-1	ENSBTAG00000020180	TMED5
>>bta-miR-1	ENSBTAG00000004383	FNBP1L
>>bta-miR-1	ENSBTAG00000003444	SYDE2
>>bta-miR-1	ENSBTAG00000030749	DNAJC6
>>bta-miR-1	ENSBTAG00000014325	C1orf109
>>bta-miR-1	ENSBTAG00000008926	FUBP1
>>bta-miR-1	ENSBTAG00000015776	MFSD14A
>>bta-miR-1	ENSBTAG00000020345
>>bta-miR-1	ENSBTAG00000005443	MIER1
>>bta-miR-1	ENSBTAG00000046766
>>bta-miR-1	ENSBTAG00000016307	CDC7
>>bta-miR-1	ENSBTAG00000034776	DDAH1
>>bta-miR-1	ENSBTAG00000031358	DPYD
>>bta-miR-1	ENSBTAG00000017056	PKLR
>>bta-miR-1	ENSBTAG00000010775	POGK
>>bta-miR-1	ENSBTAG00000002068	TAGLN2
>>bta-miR-1	ENSBTAG00000033217	TPM1
>>bta-miR-1	ENSBTAG00000020214	LRRC8B
>>bta-miR-1	ENSBTAG00000038215	CLCA2
>>bta-miR-1	ENSBTAG00000002028	FAM69A
>>bta-miR-1	ENSBTAG00000013367	PPT1
>>bta-miR-1	ENSBTAG00000004331	PYGO2
>>bta-miR-1	ENSBTAG00000013910
>>bta-miR-1	ENSBTAG00000021634	PIAS3
>>bta-miR-1	ENSBTAG00000016028	ZNF691
>>bta-miR-1	ENSBTAG00000012194	DENND2C
>>bta-miR-1	ENSBTAG00000002823	MPZL1
>>bta-miR-1	ENSBTAG00000017419	ZZZ3
>>bta-miR-1	ENSBTAG00000012700	CD247
>>bta-miR-1	ENSBTAG00000014295	CAPZA1
>>bta-miR-1	ENSBTAG00000021602	CTTNBP2NL
>>bta-miR-1	ENSBTAG00000014382
>>bta-miR-1	ENSBTAG00000009455	IL12RB2
>>bta-miR-1	ENSBTAG00000009368	RRAGC
>>bta-miR-1	ENSBTAG00000022580	FAM212B
>>bta-miR-1	ENSBTAG00000039686	ACOT11
>>bta-miR-1	ENSBTAG00000034645	PON3
>>bta-miR-1	ENSBTAG00000008139	HOXA3
>>bta-miR-1	ENSBTAG00000000604	GPNMB
>>bta-miR-1	ENSBTAG00000001063	HOXA4
>>bta-miR-1	ENSBTAG00000003424	BET1
>>bta-miR-1	ENSBTAG00000012261	RAB19
>>bta-miR-1	ENSBTAG00000010390	SRI
>>bta-miR-1	ENSBTAG00000003490	ELMO1
>>bta-miR-1	ENSBTAG00000021313	RUNDC3B
>>bta-miR-1	ENSBTAG00000008025	UBE3C
>>bta-miR-1	ENSBTAG00000000745
>>bta-miR-1	ENSBTAG00000015073	ISPD
>>bta-miR-1	ENSBTAG00000030817	LMBR1
>>bta-miR-1	ENSBTAG00000014069	PDK4
>>bta-miR-1	ENSBTAG00000009207	KMT2E
>>bta-miR-1	ENSBTAG00000006022
>>bta-miR-1	ENSBTAG00000034936	ANKIB1
>>bta-miR-1	ENSBTAG00000012239	SLC37A3
>>bta-miR-1	ENSBTAG00000018158	TMEM139
>>bta-miR-1	ENSBTAG00000008074	C1QTNF6
>>bta-miR-1	ENSBTAG00000002174	RERG
>>bta-miR-1	ENSBTAG00000013596	NR1H4
>>bta-miR-1	ENSBTAG00000020638	TIMP3
>>bta-miR-1	ENSBTAG00000004145	ANO4
>>bta-miR-1	ENSBTAG00000023635	CLEC6A
>>bta-miR-1	ENSBTAG00000037799
>>bta-miR-1	ENSBTAG00000011245	PLXNC1
>>bta-miR-1	ENSBTAG00000038415	SLC6A12
>>bta-miR-1	ENSBTAG00000017287	DRAM1
>>bta-miR-1	ENSBTAG00000011826	PEX26
>>bta-miR-1	ENSBTAG00000030258	CDC42EP1
>>bta-miR-1	ENSBTAG00000007609	ITFG2
>>bta-miR-1	ENSBTAG00000006160	SUOX
>>bta-miR-1	ENSBTAG00000008374	AQP2
>>bta-miR-1	ENSBTAG00000004654	PWP1
>>bta-miR-1	ENSBTAG00000007553	KCNA5
>>bta-miR-1	ENSBTAG00000008127	RBP5
>>bta-miR-1	ENSBTAG00000001673	C2CD5
>>bta-miR-1	ENSBTAG00000017395	CERS5
>>bta-miR-1	ENSBTAG00000006040	UHRF1BP1L
>>bta-miR-1	ENSBTAG00000011082	IGF-I
>>bta-miR-1	ENSBTAG00000016511	POLDIP3
>>bta-miR-1	ENSBTAG00000005225	RAD52
>>bta-miR-1	ENSBTAG00000003291	RIMKLB
>>bta-miR-1	ENSBTAG00000008595	PPHLN1
>>bta-miR-1	ENSBTAG00000048162
>>bta-miR-1	ENSBTAG00000003362	HSP90B1
>>bta-miR-1	ENSBTAG00000046519
>>bta-miR-1	ENSBTAG00000022167	DERA
>>bta-miR-1	ENSBTAG00000011957	CREBL2
>>bta-miR-1	ENSBTAG00000017116	RASD2
>>bta-miR-1	ENSBTAG00000015230	PLA2G12A
>>bta-miR-1	ENSBTAG00000001603	YIPF7
>>bta-miR-1	ENSBTAG00000009522	EIF4E
>>bta-miR-1	ENSBTAG00000010128	NAP1L5
>>bta-miR-1	ENSBTAG00000004988	CCKAR
>>bta-miR-1	ENSBTAG00000008896	DHX15
>>bta-miR-1	ENSBTAG00000005493	TBC1D14
>>bta-miR-1	ENSBTAG00000004237	BTC
>>bta-miR-1	ENSBTAG00000014522	SMIM14
>>bta-miR-1	ENSBTAG00000000287	GNPDA2
>>bta-miR-1	ENSBTAG00000004040	UGT2A3
>>bta-miR-1	ENSBTAG00000014805	ENOPH1
>>bta-miR-1	ENSBTAG00000006307	HSD17B11
>>bta-miR-1	ENSBTAG00000006837	UBA6
>>bta-miR-1	ENSBTAG00000011952	SULT1E1
>>bta-miR-1	ENSBTAG00000013607	WDR1
>>bta-miR-1	ENSBTAG00000002205	CNGA1
>>bta-miR-1	ENSBTAG00000005441	ZMAT2
>>bta-miR-1	ENSBTAG00000004553	TPM4
>>bta-miR-1	ENSBTAG00000007865	GNPDA1
>>bta-miR-1	ENSBTAG00000012280	PGLYRP2
>>bta-miR-1	ENSBTAG00000002286	DNAJC18
>>bta-miR-1	ENSBTAG00000009034	AP3D1
>>bta-miR-1	ENSBTAG00000020017	SLC25A41
>>bta-miR-1	ENSBTAG00000017748	RNF44
>>bta-miR-1	ENSBTAG00000001546	MGAT1
>>bta-miR-1	ENSBTAG00000006007	SH3GL1
>>bta-miR-1	ENSBTAG00000025099	RNF145
>>bta-miR-1	ENSBTAG00000009565	RASA1
>>bta-miR-1	ENSBTAG00000025358	SNX2
>>bta-miR-1	ENSBTAG00000009647	PHAX
>>bta-miR-1	ENSBTAG00000016933	IL27RA
>>bta-miR-1	ENSBTAG00000037602
>>bta-miR-1	ENSBTAG00000009570	ANGPTL8
>>bta-miR-1	ENSBTAG00000038151	ELOF1
>>bta-miR-1	ENSBTAG00000006756
>>bta-miR-1	ENSBTAG00000018375	ATCAY
>>bta-miR-1	ENSBTAG00000019220	SMARCA4
>>bta-miR-1	ENSBTAG00000010188	RDH8
>>bta-miR-1	ENSBTAG00000001807	AKAP8
>>bta-miR-1	ENSBTAG00000014182	CTNNA1
>>bta-miR-1	ENSBTAG00000014471	AKAP2
>>bta-miR-1	ENSBTAG00000009733	FBP1
>>bta-miR-1	ENSBTAG00000005133	ANKS6
>>bta-miR-1	ENSBTAG00000019636	SCARA5
>>bta-miR-1	ENSBTAG00000043961	MPDZ
>>bta-miR-1	ENSBTAG00000002190	DOCK8
>>bta-miR-1	ENSBTAG00000001835	GJA1
>>bta-miR-1	ENSBTAG00000001533	HACE1
>>bta-miR-1	ENSBTAG00000016562	SEC63
>>bta-miR-1	ENSBTAG00000020829	PTPRK
>>bta-miR-1	ENSBTAG00000017139	STX7
>>bta-miR-1	ENSBTAG00000020713	BACH2
>>bta-miR-1	ENSBTAG00000000257	MRAP2
>>bta-miR-1	ENSBTAG00000008121	RSPO3
>>bta-miR-1	ENSBTAG00000000816	PRDM1
>>bta-miR-1	ENSBTAG00000002868	GPR6
>>bta-miR-1	ENSBTAG00000015744	CCNC
>>bta-miR-1	ENSBTAG00000033218
>>bta-miR-1	ENSBTAG00000011911
>>bta-miR-1	ENSBTAG00000017633	EIF1AX
>>bta-miR-1	ENSBTAG00000016096	SYP
>>bta-miR-1	ENSBTAG00000012125	GDI1
>>bta-miR-1	ENSBTAG00000001049	ANOS1
>>bta-miR-1	ENSBTAG00000014798	CXCR3
>>bta-miR-1	ENSBTAG00000008523	TFE3
>>bta-miR-1	ENSBTAG00000026003	GUCY2F
>>bta-miR-1	ENSBTAG00000010587	SH3BGRL
>>bta-miR-1	ENSBTAG00000038497
>>bta-miR-1	ENSBTAG00000038488	TMSB4Y
>>bta-miR-1	ENSBTAG00000046338
>>bta-miR-100	ENSBTAG00000019060	CLDN11
>>bta-miR-100	ENSBTAG00000006552	LAMP3
>>bta-miR-100	ENSBTAG00000010795	ATG14
>>bta-miR-100	ENSBTAG00000005210	SNAPC5
>>bta-miR-100	ENSBTAG00000008269	RNF149
>>bta-miR-100	ENSBTAG00000046548	ST6GALNAC4
>>bta-miR-100	ENSBTAG00000008006	RASGRP3
>>bta-miR-100	ENSBTAG00000016045	TRIB2
>>bta-miR-100	ENSBTAG00000018732	HSPA12B
>>bta-miR-100	ENSBTAG00000002065	TFAP2C
>>bta-miR-100	ENSBTAG00000017537	PTGIS
>>bta-miR-100	ENSBTAG00000001579	AGO2
>>bta-miR-100	ENSBTAG00000005356	ST5
>>bta-miR-100	ENSBTAG00000003399	SMARCA5
>>bta-miR-100	ENSBTAG00000001030	MTMR3
>>bta-miR-100	ENSBTAG00000019846	ALKBH2
>>bta-miR-100	ENSBTAG00000016251	TMEM101
>>bta-miR-100	ENSBTAG00000016078
>>bta-miR-100	ENSBTAG00000016081
>>bta-miR-100	ENSBTAG00000014005	PPIP5K1
>>bta-miR-100	ENSBTAG00000012073	VOPP1
>>bta-miR-100	ENSBTAG00000022004	FLNB
>>bta-miR-100	ENSBTAG00000047502	FKBP5
>>bta-miR-100	ENSBTAG00000022731	SSR1
>>bta-miR-100	ENSBTAG00000014053	MAK
>>bta-miR-100	ENSBTAG00000010792	SEH1L
>>bta-miR-100	ENSBTAG00000010372	MTMR7
>>bta-miR-100	ENSBTAG00000046773	MCOLN2
>>bta-miR-100	ENSBTAG00000012584	GJB3
>>bta-miR-100	ENSBTAG00000015853	SDHC
>>bta-miR-100	ENSBTAG00000008690
>>bta-miR-100	ENSBTAG00000001992	CYP51A1
>>bta-miR-100	ENSBTAG00000017840	BAZ2A
>>bta-miR-100	ENSBTAG00000008612
>>bta-miR-100	ENSBTAG00000003941	AP1AR
>>bta-miR-100	ENSBTAG00000010564	ELOVL6
>>bta-miR-100	ENSBTAG00000008250	SPRY4
>>bta-miR-100	ENSBTAG00000001941	SEMA4D
>>bta-miR-100	ENSBTAG00000015757	PHYHIP
>>bta-miR-101	ENSBTAG00000023411
>>bta-miR-101	ENSBTAG00000017103	MAP3K13
>>bta-miR-101	ENSBTAG00000016961	RAP2B
>>bta-miR-101	ENSBTAG00000039597	KRTAP27-1
>>bta-miR-101	ENSBTAG00000034442	LNP1
>>bta-miR-101	ENSBTAG00000003301	NCAM2
>>bta-miR-101	ENSBTAG00000011383	SNX4
>>bta-miR-101	ENSBTAG00000014915	ETV5
>>bta-miR-101	ENSBTAG00000001390	B4GALT4
>>bta-miR-101	ENSBTAG00000023416	PPP2R3A
>>bta-miR-101	ENSBTAG00000017531	FETUB
>>bta-miR-101	ENSBTAG00000017753	APP
>>bta-miR-101	ENSBTAG00000009451	JDP2
>>bta-miR-101	ENSBTAG00000039462
>>bta-miR-101	ENSBTAG00000003469	CHURC1
>>bta-miR-101	ENSBTAG00000002918	RAD51
>>bta-miR-101	ENSBTAG00000001945	ARG2
>>bta-miR-101	ENSBTAG00000013042	EXOC5
>>bta-miR-101	ENSBTAG00000004322	FOS
>>bta-miR-101	ENSBTAG00000011319	SLTM
>>bta-miR-101	ENSBTAG00000016309	ATP6V1D
>>bta-miR-101	ENSBTAG00000002163	PTGER2
>>bta-miR-101	ENSBTAG00000025372	C14orf169
>>bta-miR-101	ENSBTAG00000039950
>>bta-miR-101	ENSBTAG00000009443	GCNT3
>>bta-miR-101	ENSBTAG00000002331	DLGAP5
>>bta-miR-101	ENSBTAG00000027764
>>bta-miR-101	ENSBTAG00000012106	ADCK1
>>bta-miR-101	ENSBTAG00000030881	TMEM260
>>bta-miR-101	ENSBTAG00000003307	IMMT
>>bta-miR-101	ENSBTAG00000011810	ANGPTL2
>>bta-miR-101	ENSBTAG00000006162
>>bta-miR-101	ENSBTAG00000020865	PELI1
>>bta-miR-101	ENSBTAG00000014873	COA5
>>bta-miR-101	ENSBTAG00000016720	RAB1A
>>bta-miR-101	ENSBTAG00000001949	ZNF2
>>bta-miR-101	ENSBTAG00000001140	IAH1
>>bta-miR-101	ENSBTAG00000000111	UGP2
>>bta-miR-101	ENSBTAG00000008987	SOCS5
>>bta-miR-101	ENSBTAG00000031731
>>bta-miR-101	ENSBTAG00000003358	MCFD2
>>bta-miR-101	ENSBTAG00000007837	EPT1
>>bta-miR-101	ENSBTAG00000009600	STAMBP
>>bta-miR-101	ENSBTAG00000012332	C2orf49
>>bta-miR-101	ENSBTAG00000003116	MTMR6
>>bta-miR-101	ENSBTAG00000018179	PCDH8
>>bta-miR-101	ENSBTAG00000003415	ESD
>>bta-miR-101	ENSBTAG00000018631	SAP18
>>bta-miR-101	ENSBTAG00000000869	RNF219
>>bta-miR-101	ENSBTAG00000003934	PSPC1
>>bta-miR-101	ENSBTAG00000006640	RB1
>>bta-miR-101	ENSBTAG00000019502	MED4
>>bta-miR-101	ENSBTAG00000025221	TEX30
>>bta-miR-101	ENSBTAG00000016864	LBP
>>bta-miR-101	ENSBTAG00000002280	KIF5B
>>bta-miR-101	ENSBTAG00000038048	MRC1
>>bta-miR-101	ENSBTAG00000015188	KLF6
>>bta-miR-101	ENSBTAG00000010934	RAE1
>>bta-miR-101	ENSBTAG00000004402	SLMO2
>>bta-miR-101	ENSBTAG00000039571	PROSER2
>>bta-miR-101	ENSBTAG00000040607	SLA2
>>bta-miR-101	ENSBTAG00000009743	PDRG1
>>bta-miR-101	ENSBTAG00000001936	PCK1
>>bta-miR-101	ENSBTAG00000015910	ITGB1
>>bta-miR-101	ENSBTAG00000018813	IDH3B
>>bta-miR-101	ENSBTAG00000003639	ELMO2
>>bta-miR-101	ENSBTAG00000005957	CSE1L
>>bta-miR-101	ENSBTAG00000021614	TASP1
>>bta-miR-101	ENSBTAG00000003319	FLRT3
>>bta-miR-101	ENSBTAG00000011600	MAP3K8
>>bta-miR-101	ENSBTAG00000013165	ENPP2
>>bta-miR-101	ENSBTAG00000003450	ATP6V1H
>>bta-miR-101	ENSBTAG00000017165	MATN2
>>bta-miR-101	ENSBTAG00000019892	HAS2
>>bta-miR-101	ENSBTAG00000021208	RRM2B
>>bta-miR-101	ENSBTAG00000012353	ZNF34
>>bta-miR-101	ENSBTAG00000008054	ZNF706
>>bta-miR-101	ENSBTAG00000011516	LRP12
>>bta-miR-101	ENSBTAG00000017694	TRPS1
>>bta-miR-101	ENSBTAG00000026172	FAM84B
>>bta-miR-101	ENSBTAG00000015319
>>bta-miR-101	ENSBTAG00000021518	TMPRSS4
>>bta-miR-101	ENSBTAG00000009150	SPON1
>>bta-miR-101	ENSBTAG00000021002	ACP2
>>bta-miR-101	ENSBTAG00000010919	USP47
>>bta-miR-101	ENSBTAG00000005236	CCKBR
>>bta-miR-101	ENSBTAG00000021483	OLFML1
>>bta-miR-101	ENSBTAG00000005371	DPAGT1
>>bta-miR-101	ENSBTAG00000008310	TMEM9B
>>bta-miR-101	ENSBTAG00000013111	RRM1
>>bta-miR-101	ENSBTAG00000003567	TIMM10B
>>bta-miR-101	ENSBTAG00000002126	PFKFB2
>>bta-miR-101	ENSBTAG00000005397
>>bta-miR-101	ENSBTAG00000034366	RGS2
>>bta-miR-101	ENSBTAG00000013483	TAF1A
>>bta-miR-101	ENSBTAG00000014127	PTGS2
>>bta-miR-101	ENSBTAG00000001181	RPS6KC1
>>bta-miR-101	ENSBTAG00000000215	GNB1
>>bta-miR-101	ENSBTAG00000018725	FBLIM1
>>bta-miR-101	ENSBTAG00000010460	MARK1
>>bta-miR-101	ENSBTAG00000012778	CAPN2
>>bta-miR-101	ENSBTAG00000006685	IL10
>>bta-miR-101	ENSBTAG00000000072	TFB2M
>>bta-miR-101	ENSBTAG00000012673	CDK18
>>bta-miR-101	ENSBTAG00000002476	DNAJC16
>>bta-miR-101	ENSBTAG00000016618	DSTYK
>>bta-miR-101	ENSBTAG00000027809
>>bta-miR-101	ENSBTAG00000001574	GPATCH2
>>bta-miR-101	ENSBTAG00000047412	TNFSF18
>>bta-miR-101	ENSBTAG00000016541	CAMK1G
>>bta-miR-101	ENSBTAG00000021121	PPIL2
>>bta-miR-101	ENSBTAG00000033339	ANKLE2
>>bta-miR-101	ENSBTAG00000017799	PITPNB
>>bta-miR-101	ENSBTAG00000018115	PEBP1
>>bta-miR-101	ENSBTAG00000005691
>>bta-miR-101	ENSBTAG00000011062	TDO2
>>bta-miR-101	ENSBTAG00000011787	ISCU
>>bta-miR-101	ENSBTAG00000002813	GAB1
>>bta-miR-101	ENSBTAG00000017750	RHBDD3
>>bta-miR-101	ENSBTAG00000019857	OTUD4
>>bta-miR-101	ENSBTAG00000008084	ZNF382
>>bta-miR-101	ENSBTAG00000012104	FOXA3
>>bta-miR-101	ENSBTAG00000002596	VSTM1
>>bta-miR-101	ENSBTAG00000020062	TMC4
>>bta-miR-101	ENSBTAG00000014923	BBS2
>>bta-miR-101	ENSBTAG00000032092	CDH11
>>bta-miR-101	ENSBTAG00000012919	MMP15
>>bta-miR-101	ENSBTAG00000013757	CTCF
>>bta-miR-101	ENSBTAG00000009305	ANKRD27
>>bta-miR-101	ENSBTAG00000002398	ZNF567
>>bta-miR-101	ENSBTAG00000006731	SLC7A5
>>bta-miR-101	ENSBTAG00000020936	NOD2
>>bta-miR-101	ENSBTAG00000015036	RAD51C
>>bta-miR-101	ENSBTAG00000021780	SCO1
>>bta-miR-101	ENSBTAG00000019723	PEX12
>>bta-miR-101	ENSBTAG00000025762	CNP
>>bta-miR-101	ENSBTAG00000004496
>>bta-miR-101	ENSBTAG00000019379	TUSC5
>>bta-miR-101	ENSBTAG00000025320	AKAP1
>>bta-miR-101	ENSBTAG00000018699	KAT7
>>bta-miR-101	ENSBTAG00000020517	MED9
>>bta-miR-101	ENSBTAG00000047956	NAGLU
>>bta-miR-101	ENSBTAG00000003439	AKAP10
>>bta-miR-101	ENSBTAG00000021523	STAT3
>>bta-miR-101	ENSBTAG00000020340	ZNF830
>>bta-miR-101	ENSBTAG00000030591	CWC25
>>bta-miR-101	ENSBTAG00000011505	RABEP1
>>bta-miR-101	ENSBTAG00000019498	ITGA3
>>bta-miR-101	ENSBTAG00000017268	PROCA1
>>bta-miR-101	ENSBTAG00000015713	TLK2
>>bta-miR-101	ENSBTAG00000006586	KPNB1
>>bta-miR-101	ENSBTAG00000005085	TRIM63
>>bta-miR-101	ENSBTAG00000013761	STMN1
>>bta-miR-101	ENSBTAG00000003650	NR4A2
>>bta-miR-101	ENSBTAG00000019116
>>bta-miR-101	ENSBTAG00000016782	SLC39A10
>>bta-miR-101	ENSBTAG00000005207	COPS7B
>>bta-miR-101	ENSBTAG00000005105	PAFAH2
>>bta-miR-101	ENSBTAG00000021323	AGFG1
>>bta-miR-101	ENSBTAG00000003817	RNF25
>>bta-miR-101	ENSBTAG00000039581	HOXD4
>>bta-miR-101	ENSBTAG00000003807	CNOT9
>>bta-miR-101	ENSBTAG00000038180	SCN2A
>>bta-miR-101	ENSBTAG00000014158	CCNT2
>>bta-miR-101	ENSBTAG00000003866	PPP1R8
>>bta-miR-101	ENSBTAG00000001755	NEUROD1
>>bta-miR-101	ENSBTAG00000019255	NFE2L2
>>bta-miR-101	ENSBTAG00000009914	NDUFS6
>>bta-miR-101	ENSBTAG00000021607	NDUFAF2
>>bta-miR-101	ENSBTAG00000001962	MRPS27
>>bta-miR-101	ENSBTAG00000037844	CDH18
>>bta-miR-101	ENSBTAG00000000672	FAM105A
>>bta-miR-101	ENSBTAG00000013423	GLRX5
>>bta-miR-101	ENSBTAG00000004679	WARS
>>bta-miR-101	ENSBTAG00000000735
>>bta-miR-101	ENSBTAG00000014479	TUBGCP4
>>bta-miR-101	ENSBTAG00000019836	GSKIP
>>bta-miR-101	ENSBTAG00000004310	UBR7
>>bta-miR-101	ENSBTAG00000032951	ABHD17C
>>bta-miR-101	ENSBTAG00000004063	SERPINA5
>>bta-miR-101	ENSBTAG00000015780	RCN2
>>bta-miR-101	ENSBTAG00000019536	CRBN
>>bta-miR-101	ENSBTAG00000019772	OXTR
>>bta-miR-101	ENSBTAG00000038640
>>bta-miR-101	ENSBTAG00000022656	KCTD6
>>bta-miR-101	ENSBTAG00000019402	CFAP100
>>bta-miR-101	ENSBTAG00000014091	ARHGEF3
>>bta-miR-101	ENSBTAG00000019526	CMTM6
>>bta-miR-101	ENSBTAG00000022699	CAV3
>>bta-miR-101	ENSBTAG00000007315	LARS2
>>bta-miR-101	ENSBTAG00000012142	RAD18
>>bta-miR-101	ENSBTAG00000018020	GNAT1
>>bta-miR-101	ENSBTAG00000007732	ARPP21
>>bta-miR-101	ENSBTAG00000011178	IL17RB
>>bta-miR-101	ENSBTAG00000024169	POM121L2
>>bta-miR-101	ENSBTAG00000018879	ZNF451
>>bta-miR-101	ENSBTAG00000012746	KLHDC3
>>bta-miR-101	ENSBTAG00000021556	RANBP9
>>bta-miR-101	ENSBTAG00000000365	TDP2
>>bta-miR-101	ENSBTAG00000007530	TRIM10
>>bta-miR-101	ENSBTAG00000000602	RXRB
>>bta-miR-101	ENSBTAG00000016397
>>bta-miR-101	ENSBTAG00000016124	PACSIN1
>>bta-miR-101	ENSBTAG00000010784	ABT1
>>bta-miR-101	ENSBTAG00000015590	ICK
>>bta-miR-101	ENSBTAG00000010100	MED20
>>bta-miR-101	ENSBTAG00000006914	PRR3
>>bta-miR-101	ENSBTAG00000019675	ATXN1
>>bta-miR-101	ENSBTAG00000034939
>>bta-miR-101	ENSBTAG00000016828	TAPBP
>>bta-miR-101	ENSBTAG00000002086	PRPF4B
>>bta-miR-101	ENSBTAG00000000527	ZFAND3
>>bta-miR-101	ENSBTAG00000004871	NDUFV2
>>bta-miR-101	ENSBTAG00000013588	ZNF532
>>bta-miR-101	ENSBTAG00000020650	ADCYAP1
>>bta-miR-101	ENSBTAG00000011893
>>bta-miR-101	ENSBTAG00000011531	SS18
>>bta-miR-101	ENSBTAG00000003035	IMPACT
>>bta-miR-101	ENSBTAG00000034676
>>bta-miR-101	ENSBTAG00000033395	CCSMST1
>>bta-miR-101	ENSBTAG00000017435	KCTD7
>>bta-miR-101	ENSBTAG00000011692	C16orf45
>>bta-miR-101	ENSBTAG00000016763
>>bta-miR-101	ENSBTAG00000026248	POP7
>>bta-miR-101	ENSBTAG00000002101	GDE1
>>bta-miR-101	ENSBTAG00000020898	CHST12
>>bta-miR-101	ENSBTAG00000046014	GPR146
>>bta-miR-101	ENSBTAG00000031806
>>bta-miR-101	ENSBTAG00000007474	EIF3B
>>bta-miR-101	ENSBTAG00000001066
>>bta-miR-101	ENSBTAG00000008100	GOLGA7B
>>bta-miR-101	ENSBTAG00000018321	PAOX
>>bta-miR-101	ENSBTAG00000015450	CPEB3
>>bta-miR-101	ENSBTAG00000016298	TM9SF3
>>bta-miR-101	ENSBTAG00000014314	HPS1
>>bta-miR-101	ENSBTAG00000023846
>>bta-miR-101	ENSBTAG00000020796	UBE2D1
>>bta-miR-101	ENSBTAG00000004964	PCGF5
>>bta-miR-101	ENSBTAG00000001244	PLAT
>>bta-miR-101	ENSBTAG00000033304	C8orf4
>>bta-miR-101	ENSBTAG00000014141	SPATA4
>>bta-miR-101	ENSBTAG00000011032	MCPH1
>>bta-miR-101	ENSBTAG00000004593	TOP2B
>>bta-miR-101	ENSBTAG00000013145	DDHD2
>>bta-miR-101	ENSBTAG00000017133	GINS4
>>bta-miR-101	ENSBTAG00000032996	P4HA1
>>bta-miR-101	ENSBTAG00000019130	FAM149B1
>>bta-miR-101	ENSBTAG00000000163	DDIT4
>>bta-miR-101	ENSBTAG00000008853
>>bta-miR-101	ENSBTAG00000013187	DLG5
>>bta-miR-101	ENSBTAG00000018857
>>bta-miR-101	ENSBTAG00000016465	DHCR7
>>bta-miR-101	ENSBTAG00000008683	LDHA
>>bta-miR-101	ENSBTAG00000007847	EED
>>bta-miR-101	ENSBTAG00000022382	TMEM218
>>bta-miR-101	ENSBTAG00000019680	ZYG11B
>>bta-miR-101	ENSBTAG00000020223	CASQ1
>>bta-miR-101	ENSBTAG00000031656	TAF13
>>bta-miR-101	ENSBTAG00000011953	PRKACB
>>bta-miR-101	ENSBTAG00000003162	CRYZ
>>bta-miR-101	ENSBTAG00000006099	PIP5K1A
>>bta-miR-101	ENSBTAG00000019027	SLC30A7
>>bta-miR-101	ENSBTAG00000020173	INPP5D
>>bta-miR-101	ENSBTAG00000009676	STK25
>>bta-miR-101	ENSBTAG00000013322	POMGNT1
>>bta-miR-101	ENSBTAG00000013867	DLGAP3
>>bta-miR-101	ENSBTAG00000002419	PIGM
>>bta-miR-101	ENSBTAG00000015371	GABPB2
>>bta-miR-101	ENSBTAG00000005793	PEA15
>>bta-miR-101	ENSBTAG00000026114
>>bta-miR-101	ENSBTAG00000005891	FCRL1
>>bta-miR-101	ENSBTAG00000008737	DR1
>>bta-miR-101	ENSBTAG00000015336	PRUNE1
>>bta-miR-101	ENSBTAG00000007976	FAM3C
>>bta-miR-101	ENSBTAG00000046823	LINC00998
>>bta-miR-101	ENSBTAG00000001822	SNX10
>>bta-miR-101	ENSBTAG00000016975	H2AFV
>>bta-miR-101	ENSBTAG00000010756	ST7
>>bta-miR-101	ENSBTAG00000017676	TPK1
>>bta-miR-101	ENSBTAG00000017866
>>bta-miR-101	ENSBTAG00000014161	ARMC10
>>bta-miR-101	ENSBTAG00000006589	CFTR
>>bta-miR-101	ENSBTAG00000009850
>>bta-miR-101	ENSBTAG00000021260	GALNT11
>>bta-miR-101	ENSBTAG00000032844	GPR85
>>bta-miR-101	ENSBTAG00000045592
>>bta-miR-101	ENSBTAG00000005419	AOC1
>>bta-miR-101	ENSBTAG00000008550
>>bta-miR-101	ENSBTAG00000008967	RAP1B
>>bta-miR-101	ENSBTAG00000013333	GYS2
>>bta-miR-101	ENSBTAG00000014156	AMN1
>>bta-miR-101	ENSBTAG00000005861	CCNT1
>>bta-miR-101	ENSBTAG00000045742	C12orf75
>>bta-miR-101	ENSBTAG00000017465	GNS
>>bta-miR-101	ENSBTAG00000012007	SOCS2
>>bta-miR-101	ENSBTAG00000016398	DNAJC22
>>bta-miR-101	ENSBTAG00000002135	CD69
>>bta-miR-101	ENSBTAG00000046609
>>bta-miR-101	ENSBTAG00000035083	ATXN7L3B
>>bta-miR-101	ENSBTAG00000034985	PHLDA1
>>bta-miR-101	ENSBTAG00000005464	ADCY6
>>bta-miR-101	ENSBTAG00000001161	FAM60A
>>bta-miR-101	ENSBTAG00000047225	BCL2L14
>>bta-miR-101	ENSBTAG00000013406	CSRP2
>>bta-miR-101	ENSBTAG00000010701
>>bta-miR-101	ENSBTAG00000000510	ATG101
>>bta-miR-101	ENSBTAG00000010533	HMGXB4
>>bta-miR-101	ENSBTAG00000005623	SOAT2
>>bta-miR-101	ENSBTAG00000021633	TDG
>>bta-miR-101	ENSBTAG00000012272	TMEM19
>>bta-miR-101	ENSBTAG00000030632	ALG10
>>bta-miR-101	ENSBTAG00000011070	RTCB
>>bta-miR-101	ENSBTAG00000010818	AEBP2
>>bta-miR-101	ENSBTAG00000000380	SPX
>>bta-miR-101	ENSBTAG00000006104	SNU13
>>bta-miR-101	ENSBTAG00000004384	APOF
>>bta-miR-101	ENSBTAG00000006985	TM7SF3
>>bta-miR-101	ENSBTAG00000006273	SULT4A1
>>bta-miR-101	ENSBTAG00000031950
>>bta-miR-101	ENSBTAG00000047833	AFM
>>bta-miR-101	ENSBTAG00000004912	ANKRD17
>>bta-miR-101	ENSBTAG00000008577	GRSF1
>>bta-miR-101	ENSBTAG00000008332	ENPEP
>>bta-miR-101	ENSBTAG00000004292	CRMP1
>>bta-miR-101	ENSBTAG00000027655	TIFA
>>bta-miR-101	ENSBTAG00000032660	CHIC2
>>bta-miR-101	ENSBTAG00000037558
>>bta-miR-101	ENSBTAG00000019716	IL-8
>>bta-miR-101	ENSBTAG00000030839	MUM1
>>bta-miR-101	ENSBTAG00000003836	ADAM19
>>bta-miR-101	ENSBTAG00000039591	TMEM167A
>>bta-miR-101	ENSBTAG00000021971	SNCAIP
>>bta-miR-101	ENSBTAG00000039246	TRIM11
>>bta-miR-101	ENSBTAG00000019285
>>bta-miR-101	ENSBTAG00000008484	TMEM161B
>>bta-miR-101	ENSBTAG00000010359	THG1L
>>bta-miR-101	ENSBTAG00000003051	FER
>>bta-miR-101	ENSBTAG00000002473	ANGPTL4
>>bta-miR-101	ENSBTAG00000005265
>>bta-miR-101	ENSBTAG00000010727	ATG4D
>>bta-miR-101	ENSBTAG00000019071	COMMD10
>>bta-miR-101	ENSBTAG00000044169	PRELID2
>>bta-miR-101	ENSBTAG00000013628	PHYKPL
>>bta-miR-101	ENSBTAG00000031352	ZNF554
>>bta-miR-101	ENSBTAG00000019414	CLK4
>>bta-miR-101	ENSBTAG00000047747	NDFIP1
>>bta-miR-101	ENSBTAG00000012518	PCDH1
>>bta-miR-101	ENSBTAG00000011811	TNPO2
>>bta-miR-101	ENSBTAG00000012046	JUNB
>>bta-miR-101	ENSBTAG00000005312
>>bta-miR-101	ENSBTAG00000015090	SGTA
>>bta-miR-101	ENSBTAG00000019125	SLC1A1
>>bta-miR-101	ENSBTAG00000011847	ASPN
>>bta-miR-101	ENSBTAG00000001687	STC1
>>bta-miR-101	ENSBTAG00000023462
>>bta-miR-101	ENSBTAG00000018373	DPYSL2
>>bta-miR-101	ENSBTAG00000004813	SUSD1
>>bta-miR-101	ENSBTAG00000012432	FDFT1
>>bta-miR-101	ENSBTAG00000015607	ERMP1
>>bta-miR-101	ENSBTAG00000016412	CDKN2B
>>bta-miR-101	ENSBTAG00000012991	PRUNE2
>>bta-miR-101	ENSBTAG00000021573	DCAF12
>>bta-miR-101	ENSBTAG00000006816	ABHD17B
>>bta-miR-101	ENSBTAG00000018408	SNX14
>>bta-miR-101	ENSBTAG00000017393	L3MBTL3
>>bta-miR-101	ENSBTAG00000005205	DSE
>>bta-miR-101	ENSBTAG00000001957	TRMT11
>>bta-miR-101	ENSBTAG00000003455	ANKRD6
>>bta-miR-101	ENSBTAG00000012931	PLN
>>bta-miR-101	ENSBTAG00000004394	PKIB
>>bta-miR-101	ENSBTAG00000010885	TSPYL1
>>bta-miR-101	ENSBTAG00000015615	THEMIS
>>bta-miR-101	ENSBTAG00000004269	SGK1
>>bta-miR-101	ENSBTAG00000011593	QKI
>>bta-miR-101	ENSBTAG00000003076	NT5DC1
>>bta-miR-101	ENSBTAG00000020482	ASCC3
>>bta-miR-101	ENSBTAG00000020512	GJB1
>>bta-miR-101	ENSBTAG00000004003	F9
>>bta-miR-101	ENSBTAG00000005252	NUDT10
>>bta-miR-101	ENSBTAG00000021189	ARHGAP36
>>bta-miR-101	ENSBTAG00000020127	TKTL1
>>bta-miR-101	ENSBTAG00000012860	PDZD11
>>bta-miR-101	ENSBTAG00000004131	RAP2C
>>bta-miR-101	ENSBTAG00000035907	DDX3X
>>bta-miR-101	ENSBTAG00000006439	DOCK11
>>bta-miR-101	ENSBTAG00000011291	DLG3
>>bta-miR-101	ENSBTAG00000002292	SMARCA1
>>bta-miR-101	ENSBTAG00000000902	OGT
>>bta-miR-101	ENSBTAG00000019652	STK26
>>bta-miR-103	ENSBTAG00000004777	S100B
>>bta-miR-103	ENSBTAG00000015728	NSUN3
>>bta-miR-103	ENSBTAG00000017060	ITGB2
>>bta-miR-103	ENSBTAG00000005503	PRMT2
>>bta-miR-103	ENSBTAG00000009115	SPSB4
>>bta-miR-103	ENSBTAG00000013142	MYNN
>>bta-miR-103	ENSBTAG00000013662	COL8A1
>>bta-miR-103	ENSBTAG00000018607	TSPEAR
>>bta-miR-103	ENSBTAG00000011140	FAM162A
>>bta-miR-103	ENSBTAG00000000742	AMOTL2
>>bta-miR-103	ENSBTAG00000001412	N6AMT1
>>bta-miR-103	ENSBTAG00000033679	HLCS
>>bta-miR-103	ENSBTAG00000019589	C21orf2
>>bta-miR-103	ENSBTAG00000021364	TNK2
>>bta-miR-103	ENSBTAG00000004791	DSCR3
>>bta-miR-103	ENSBTAG00000012467	MASP1
>>bta-miR-103	ENSBTAG00000019952	ARMC8
>>bta-miR-103	ENSBTAG00000021276	TFF3
>>bta-miR-103	ENSBTAG00000015898	RABL3
>>bta-miR-103	ENSBTAG00000031709	PDCD10
>>bta-miR-103	ENSBTAG00000034869	KRTAP11-1
>>bta-miR-103	ENSBTAG00000000905	RAB6B
>>bta-miR-103	ENSBTAG00000023607	HACD2
>>bta-miR-103	ENSBTAG00000000431	TRDC
>>bta-miR-103	ENSBTAG00000031981	LRRC57
>>bta-miR-103	ENSBTAG00000010778	NDUFAF1
>>bta-miR-103	ENSBTAG00000002709
>>bta-miR-103	ENSBTAG00000018422	RIPK3
>>bta-miR-103	ENSBTAG00000020202	CRHBP
>>bta-miR-103	ENSBTAG00000039658	PDCD7
>>bta-miR-103	ENSBTAG00000011934	PCK2
>>bta-miR-103	ENSBTAG00000011540	SPG21
>>bta-miR-103	ENSBTAG00000011338	NREP
>>bta-miR-103	ENSBTAG00000035785
>>bta-miR-103	ENSBTAG00000012804	REEP5
>>bta-miR-103	ENSBTAG00000001601	PKM
>>bta-miR-103	ENSBTAG00000014501	FERMT2
>>bta-miR-103	ENSBTAG00000005897
>>bta-miR-103	ENSBTAG00000017283	GTF3C2
>>bta-miR-103	ENSBTAG00000000985	RAB10
>>bta-miR-103	ENSBTAG00000003525	STXBP1
>>bta-miR-103	ENSBTAG00000008033	PPP6C
>>bta-miR-103	ENSBTAG00000021961	SPR
>>bta-miR-103	ENSBTAG00000001086	FHL2
>>bta-miR-103	ENSBTAG00000024000	ATOH8
>>bta-miR-103	ENSBTAG00000003975	LMAN2L
>>bta-miR-103	ENSBTAG00000023997	VAMP8
>>bta-miR-103	ENSBTAG00000004073	MTA3
>>bta-miR-103	ENSBTAG00000000545	PPP4R3B
>>bta-miR-103	ENSBTAG00000019138	KIF3C
>>bta-miR-103	ENSBTAG00000009761	ACTR2
>>bta-miR-103	ENSBTAG00000014090	ARID5A
>>bta-miR-103	ENSBTAG00000017429	PREPL
>>bta-miR-103	ENSBTAG00000009076	ADD2
>>bta-miR-103	ENSBTAG00000018576	DPYSL5
>>bta-miR-103	ENSBTAG00000015659	CIAO1
>>bta-miR-103	ENSBTAG00000039839	IL36RN
>>bta-miR-103	ENSBTAG00000038584	OLFM1
>>bta-miR-103	ENSBTAG00000046939	C9orf69
>>bta-miR-103	ENSBTAG00000020894	LAPTM4A
>>bta-miR-103	ENSBTAG00000007485	GRHL1
>>bta-miR-103	ENSBTAG00000021205	PLPP7
>>bta-miR-103	ENSBTAG00000019721	REXO4
>>bta-miR-103	ENSBTAG00000008686	SLC46A3
>>bta-miR-103	ENSBTAG00000005760	TBC1D4
>>bta-miR-103	ENSBTAG00000019967	RASA3
>>bta-miR-103	ENSBTAG00000018313	MBNL2
>>bta-miR-103	ENSBTAG00000008053	WDFY2
>>bta-miR-103	ENSBTAG00000034885	RGCC
>>bta-miR-103	ENSBTAG00000008296	EEF1AKMT1
>>bta-miR-103	ENSBTAG00000021232	TPD52L2
>>bta-miR-103	ENSBTAG00000020465	FERMT1
>>bta-miR-103	ENSBTAG00000003977	SLC52A3
>>bta-miR-103	ENSBTAG00000017346	RASSF2
>>bta-miR-103	ENSBTAG00000000961	NEURL2
>>bta-miR-103	ENSBTAG00000013303	ACSS2
>>bta-miR-103	ENSBTAG00000027409	SLC4A11
>>bta-miR-103	ENSBTAG00000005571	PHF20
>>bta-miR-103	ENSBTAG00000001785	TGM3
>>bta-miR-103	ENSBTAG00000013009	AURKA
>>bta-miR-103	ENSBTAG00000003946	NECAB3
>>bta-miR-103	ENSBTAG00000019488	USP6NL
>>bta-miR-103	ENSBTAG00000039208
>>bta-miR-103	ENSBTAG00000010383	YTHDF1
>>bta-miR-103	ENSBTAG00000003101	SALL4
>>bta-miR-103	ENSBTAG00000000308
>>bta-miR-103	ENSBTAG00000016450	CDNF
>>bta-miR-103	ENSBTAG00000003215	KIF3B
>>bta-miR-103	ENSBTAG00000014345
>>bta-miR-103	ENSBTAG00000018735	C20orf27
>>bta-miR-103	ENSBTAG00000030990	UQCC1
>>bta-miR-103	ENSBTAG00000002187	SERINC3
>>bta-miR-103	ENSBTAG00000007335	TPD52
>>bta-miR-103	ENSBTAG00000017249	SBSPON
>>bta-miR-103	ENSBTAG00000015536	CPNE3
>>bta-miR-103	ENSBTAG00000021887	DPYS
>>bta-miR-103	ENSBTAG00000019910	SDCBP
>>bta-miR-103	ENSBTAG00000017833	RNF19A
>>bta-miR-103	ENSBTAG00000002192	C8orf46
>>bta-miR-103	ENSBTAG00000020407	MTSS1
>>bta-miR-103	ENSBTAG00000015901	ARMC1
>>bta-miR-103	ENSBTAG00000015334	ZHX1
>>bta-miR-103	ENSBTAG00000019581	PLEKHF2
>>bta-miR-103	ENSBTAG00000013366	NRIP3
>>bta-miR-103	ENSBTAG00000018449	NUMA1
>>bta-miR-103	ENSBTAG00000002691	ELMOD1
>>bta-miR-103	ENSBTAG00000025266	UBQLN3
>>bta-miR-103	ENSBTAG00000019080	PTH
>>bta-miR-103	ENSBTAG00000021700	MADD
>>bta-miR-103	ENSBTAG00000032200	DNAJC24
>>bta-miR-103	ENSBTAG00000000025
>>bta-miR-103	ENSBTAG00000003361	METTL15
>>bta-miR-103	ENSBTAG00000038737	P2RY6
>>bta-miR-103	ENSBTAG00000005627	PAFAH1B2
>>bta-miR-103	ENSBTAG00000020272	SIK2
>>bta-miR-103	ENSBTAG00000021709	SPI1
>>bta-miR-103	ENSBTAG00000046007	CCDC27
>>bta-miR-103	ENSBTAG00000015534	LYPLAL1
>>bta-miR-103	ENSBTAG00000015340	ANGPTL7
>>bta-miR-103	ENSBTAG00000005231
>>bta-miR-103	ENSBTAG00000021672	RGS1
>>bta-miR-103	ENSBTAG00000004941	TEX35
>>bta-miR-103	ENSBTAG00000004059	SOAT1
>>bta-miR-103	ENSBTAG00000003232	RAB29
>>bta-miR-103	ENSBTAG00000024509	TMEM52
>>bta-miR-103	ENSBTAG00000044171	CNIH3
>>bta-miR-103	ENSBTAG00000002472	CASP9
>>bta-miR-103	ENSBTAG00000010427	RASSF5
>>bta-miR-103	ENSBTAG00000002479	PANK4
>>bta-miR-103	ENSBTAG00000011461	ADORA1
>>bta-miR-103	ENSBTAG00000020760	SNAP29
>>bta-miR-103	ENSBTAG00000017038	HPS4
>>bta-miR-103	ENSBTAG00000012790	TRIAP1
>>bta-miR-103	ENSBTAG00000032534	RHOF
>>bta-miR-103	ENSBTAG00000011292	LZTR1
>>bta-miR-103	ENSBTAG00000021245	SPRY1
>>bta-miR-103	ENSBTAG00000046730
>>bta-miR-103	ENSBTAG00000010843	PGRMC2
>>bta-miR-103	ENSBTAG00000004247	RPH3A
>>bta-miR-103	ENSBTAG00000007424	LIF
>>bta-miR-103	ENSBTAG00000016779	CLIP1
>>bta-miR-103	ENSBTAG00000019229	TMEM144
>>bta-miR-103	ENSBTAG00000001855	COQ9
>>bta-miR-103	ENSBTAG00000023632
>>bta-miR-103	ENSBTAG00000015644
>>bta-miR-103	ENSBTAG00000015758	USB1
>>bta-miR-103	ENSBTAG00000002214	TAT
>>bta-miR-103	ENSBTAG00000020944	PIEZO1
>>bta-miR-103	ENSBTAG00000010170	MBTPS1
>>bta-miR-103	ENSBTAG00000039635	CCDC97
>>bta-miR-103	ENSBTAG00000032396	KCTD19
>>bta-miR-103	ENSBTAG00000013985	FKRP
>>bta-miR-103	ENSBTAG00000032427	FHOD1
>>bta-miR-103	ENSBTAG00000036224
>>bta-miR-103	ENSBTAG00000009746	MPHOSPH6
>>bta-miR-103	ENSBTAG00000020318
>>bta-miR-103	ENSBTAG00000001659
>>bta-miR-103	ENSBTAG00000039075	ZNF527
>>bta-miR-103	ENSBTAG00000009337	PNMAL1
>>bta-miR-103	ENSBTAG00000012985	FUK
>>bta-miR-103	ENSBTAG00000003894	NDRG4
>>bta-miR-103	ENSBTAG00000040392
>>bta-miR-103	ENSBTAG00000015308	SMARCE1
>>bta-miR-103	ENSBTAG00000006187	MFAP4
>>bta-miR-103	ENSBTAG00000030333
>>bta-miR-103	ENSBTAG00000013855	ORMDL3
>>bta-miR-103	ENSBTAG00000014799	ARMC7
>>bta-miR-103	ENSBTAG00000008371	FBXL20
>>bta-miR-103	ENSBTAG00000012071	ASGR1
>>bta-miR-103	ENSBTAG00000017087	TOP3A
>>bta-miR-103	ENSBTAG00000011994	NDEL1
>>bta-miR-103	ENSBTAG00000047760	DUS1L
>>bta-miR-103	ENSBTAG00000004196	FMNL1
>>bta-miR-103	ENSBTAG00000006896	ABCA9
>>bta-miR-103	ENSBTAG00000013653	NFE2L1
>>bta-miR-103	ENSBTAG00000011829	NF1
>>bta-miR-103	ENSBTAG00000012249	PRR15L
>>bta-miR-103	ENSBTAG00000000731	WFIKKN2
>>bta-miR-103	ENSBTAG00000040323
>>bta-miR-103	ENSBTAG00000008424	ABR
>>bta-miR-103	ENSBTAG00000000039	SIRT7
>>bta-miR-103	ENSBTAG00000011389	TMEM104
>>bta-miR-103	ENSBTAG00000007389	IFI35
>>bta-miR-103	ENSBTAG00000020810	CYB561
>>bta-miR-103	ENSBTAG00000002726	CDC27
>>bta-miR-103	ENSBTAG00000015352	MTMR4
>>bta-miR-103	ENSBTAG00000000943
>>bta-miR-103	ENSBTAG00000007794	KRT20
>>bta-miR-103	ENSBTAG00000035147	C17orf67
>>bta-miR-103	ENSBTAG00000007125	AFMID
>>bta-miR-103	ENSBTAG00000030164
>>bta-miR-103	ENSBTAG00000025313	DYNLL2
>>bta-miR-103	ENSBTAG00000015267	SGSH
>>bta-miR-103	ENSBTAG00000010532	KCTD11
>>bta-miR-103	ENSBTAG00000031933
>>bta-miR-103	ENSBTAG00000000355	OXLD1
>>bta-miR-103	ENSBTAG00000010338	FBXO36
>>bta-miR-103	ENSBTAG00000047880
>>bta-miR-103	ENSBTAG00000012801	UPP2
>>bta-miR-103	ENSBTAG00000008329	CYTIP
>>bta-miR-103	ENSBTAG00000011256	MYO1B
>>bta-miR-103	ENSBTAG00000001513	PDIK1L
>>bta-miR-103	ENSBTAG00000010030	EPHA4
>>bta-miR-103	ENSBTAG00000048228
>>bta-miR-103	ENSBTAG00000021781	MTFR1L
>>bta-miR-103	ENSBTAG00000040055	CAB39
>>bta-miR-103	ENSBTAG00000034978	FAM168B
>>bta-miR-103	ENSBTAG00000014447	RPS6KA1
>>bta-miR-103	ENSBTAG00000026842	ZRANB3
>>bta-miR-103	ENSBTAG00000014850	GPN2
>>bta-miR-103	ENSBTAG00000007258	GAD1
>>bta-miR-103	ENSBTAG00000021103	SLC35F5
>>bta-miR-103	ENSBTAG00000015718	CASP8
>>bta-miR-103	ENSBTAG00000006432	KCNE4
>>bta-miR-103	ENSBTAG00000020655	BSDC1
>>bta-miR-103	ENSBTAG00000017605	AK2
>>bta-miR-103	ENSBTAG00000008579	RCC2
>>bta-miR-103	ENSBTAG00000001100	IL22RA1
>>bta-miR-103	ENSBTAG00000013782	DNAJB2
>>bta-miR-103	ENSBTAG00000014675	PTCD2
>>bta-miR-103	ENSBTAG00000014972	PTGER4
>>bta-miR-103	ENSBTAG00000027924	SNX18
>>bta-miR-103	ENSBTAG00000003326	NAIP
>>bta-miR-103	ENSBTAG00000014612	DOCK2
>>bta-miR-103	ENSBTAG00000044175	CENPK
>>bta-miR-103	ENSBTAG00000013666	SLC25A29
>>bta-miR-103	ENSBTAG00000046990	GON7
>>bta-miR-103	ENSBTAG00000001308
>>bta-miR-103	ENSBTAG00000006140
>>bta-miR-103	ENSBTAG00000002418	TICRR
>>bta-miR-103	ENSBTAG00000021318	SCAMP5
>>bta-miR-103	ENSBTAG00000015350	PLIN1
>>bta-miR-103	ENSBTAG00000016984	PTPN9
>>bta-miR-103	ENSBTAG00000004645	ADAMTSL3
>>bta-miR-103	ENSBTAG00000010227	CPSF2
>>bta-miR-103	ENSBTAG00000017776	CHD2
>>bta-miR-103	ENSBTAG00000013422	GABRB3
>>bta-miR-103	ENSBTAG00000020192	PPP2R5C
>>bta-miR-103	ENSBTAG00000026995	PNN
>>bta-miR-103	ENSBTAG00000009681	PPP2R3C
>>bta-miR-103	ENSBTAG00000040580
>>bta-miR-103	ENSBTAG00000017711	WHAMM
>>bta-miR-103	ENSBTAG00000014476	ADAL
>>bta-miR-103	ENSBTAG00000003410	EFL1
>>bta-miR-103	ENSBTAG00000025181	CCDC85C
>>bta-miR-103	ENSBTAG00000010835	CRELD1
>>bta-miR-103	ENSBTAG00000010863	DCP1A
>>bta-miR-103	ENSBTAG00000011795	TXNRD3
>>bta-miR-103	ENSBTAG00000019163
>>bta-miR-103	ENSBTAG00000006567	VIPR1
>>bta-miR-103	ENSBTAG00000014470	ALDH1L1
>>bta-miR-103	ENSBTAG00000017812	ALS2CL
>>bta-miR-103	ENSBTAG00000020455	ITPR1
>>bta-miR-103	ENSBTAG00000019832	TGFBR2
>>bta-miR-103	ENSBTAG00000016098	BRK1
>>bta-miR-103	ENSBTAG00000004878	CAMKV
>>bta-miR-103	ENSBTAG00000016731	TMEM42
>>bta-miR-103	ENSBTAG00000011484
>>bta-miR-103	ENSBTAG00000030930	HMCES
>>bta-miR-103	ENSBTAG00000003501	SACM1L
>>bta-miR-103	ENSBTAG00000004749	NEK4
>>bta-miR-103	ENSBTAG00000032954
>>bta-miR-103	ENSBTAG00000006563	KLHL40
>>bta-miR-103	ENSBTAG00000005488	ARIH2
>>bta-miR-103	ENSBTAG00000002069
>>bta-miR-103	ENSBTAG00000012058
>>bta-miR-103	ENSBTAG00000014420	AGER
>>bta-miR-103	ENSBTAG00000004490	TRIM31
>>bta-miR-103	ENSBTAG00000025494	PAQR8
>>bta-miR-103	ENSBTAG00000009978	TDRD6
>>bta-miR-103	ENSBTAG00000016887	TAF11
>>bta-miR-103	ENSBTAG00000046160	SMIM13
>>bta-miR-103	ENSBTAG00000011760	MRPL14
>>bta-miR-103	ENSBTAG00000006016	GTPBP2
>>bta-miR-103	ENSBTAG00000002534
>>bta-miR-103	ENSBTAG00000033603	IP6K3
>>bta-miR-103	ENSBTAG00000012451
>>bta-miR-103	ENSBTAG00000047009	ANKRD66
>>bta-miR-103	ENSBTAG00000011339	TAF8
>>bta-miR-103	ENSBTAG00000018167	KLHL31
>>bta-miR-103	ENSBTAG00000001801	SYT4
>>bta-miR-103	ENSBTAG00000007705	COLEC12
>>bta-miR-103	ENSBTAG00000003113	RNF125
>>bta-miR-103	ENSBTAG00000005497	RPRD1A
>>bta-miR-103	ENSBTAG00000009142	RNMT
>>bta-miR-103	ENSBTAG00000002755	ANKRD12
>>bta-miR-103	ENSBTAG00000012307	DTNA
>>bta-miR-103	ENSBTAG00000011250	AFG3L2
>>bta-miR-103	ENSBTAG00000004801	PDXDC1
>>bta-miR-103	ENSBTAG00000006264	UMOD
>>bta-miR-103	ENSBTAG00000012049	WIPI2
>>bta-miR-103	ENSBTAG00000005030	INO80E
>>bta-miR-103	ENSBTAG00000013858	C16orf72
>>bta-miR-103	ENSBTAG00000002209	HN1L
>>bta-miR-103	ENSBTAG00000004051	SBDS
>>bta-miR-103	ENSBTAG00000006542	RABEP2
>>bta-miR-103	ENSBTAG00000007402	ZFAND2A
>>bta-miR-103	ENSBTAG00000002352	GGA2
>>bta-miR-103	ENSBTAG00000021913	MMD2
>>bta-miR-103	ENSBTAG00000006126	GTF3C1
>>bta-miR-103	ENSBTAG00000001440	PMM2
>>bta-miR-103	ENSBTAG00000026375	RMI2
>>bta-miR-103	ENSBTAG00000003430	EPO
>>bta-miR-103	ENSBTAG00000033580	MSLNL
>>bta-miR-103	ENSBTAG00000002484	NARFL
>>bta-miR-103	ENSBTAG00000047077	ENTPD7
>>bta-miR-103	ENSBTAG00000012704	MMS19
>>bta-miR-103	ENSBTAG00000014831	PPP1R3C
>>bta-miR-103	ENSBTAG00000003634	CISD1
>>bta-miR-103	ENSBTAG00000012857	CNNM2
>>bta-miR-103	ENSBTAG00000011401	PDZD8
>>bta-miR-103	ENSBTAG00000000979	SMIM19
>>bta-miR-103	ENSBTAG00000014861	SLC20A2
>>bta-miR-103	ENSBTAG00000047706	ING2
>>bta-miR-103	ENSBTAG00000014737	VEGFC
>>bta-miR-103	ENSBTAG00000016486
>>bta-miR-103	ENSBTAG00000011075	PROSC
>>bta-miR-103	ENSBTAG00000009348
>>bta-miR-103	ENSBTAG00000013259	POLR3A
>>bta-miR-103	ENSBTAG00000010947	PHYHIPL
>>bta-miR-103	ENSBTAG00000010180	URB2
>>bta-miR-103	ENSBTAG00000007540
>>bta-miR-103	ENSBTAG00000021664	TACR2
>>bta-miR-103	ENSBTAG00000017509	MYPN
>>bta-miR-103	ENSBTAG00000046644	HRAS
>>bta-miR-103	ENSBTAG00000009584	PPP6R3
>>bta-miR-103	ENSBTAG00000010505	INTS4
>>bta-miR-103	ENSBTAG00000018202	CYB561A3
>>bta-miR-103	ENSBTAG00000010470	UQCC3
>>bta-miR-103	ENSBTAG00000021456	MUS81
>>bta-miR-103	ENSBTAG00000001004	ESAM
>>bta-miR-103	ENSBTAG00000007622
>>bta-miR-103	ENSBTAG00000019930	CLNS1A
>>bta-miR-103	ENSBTAG00000021455	CFL1
>>bta-miR-103	ENSBTAG00000015266	SDHAF2
>>bta-miR-103	ENSBTAG00000012141	RAD9A
>>bta-miR-103	ENSBTAG00000014083	AMIGO1
>>bta-miR-103	ENSBTAG00000007320	PI4KB
>>bta-miR-103	ENSBTAG00000024849
>>bta-miR-103	ENSBTAG00000000634	MLPH
>>bta-miR-103	ENSBTAG00000013869	SH3BP4
>>bta-miR-103	ENSBTAG00000007994	OSCP1
>>bta-miR-103	ENSBTAG00000030674	AK4
>>bta-miR-103	ENSBTAG00000024470	SH2D2A
>>bta-miR-103	ENSBTAG00000040131	CD58
>>bta-miR-103	ENSBTAG00000016341	RGS5
>>bta-miR-103	ENSBTAG00000014596	EFHD1
>>bta-miR-103	ENSBTAG00000007309	ST6GALNAC5
>>bta-miR-103	ENSBTAG00000007123	ENSA
>>bta-miR-103	ENSBTAG00000020958	LRRC8D
>>bta-miR-103	ENSBTAG00000019011	PGM1
>>bta-miR-103	ENSBTAG00000021842
>>bta-miR-103	ENSBTAG00000014538	HPCAL4
>>bta-miR-103	ENSBTAG00000006511	MTF1
>>bta-miR-103	ENSBTAG00000001481	IGSF9
>>bta-miR-103	ENSBTAG00000020037
>>bta-miR-103	ENSBTAG00000008373	ITGA10
>>bta-miR-103	ENSBTAG00000017135	CTSS
>>bta-miR-103	ENSBTAG00000000074	NFIA
>>bta-miR-103	ENSBTAG00000046277	RGS4
>>bta-miR-103	ENSBTAG00000012348	LRRC71
>>bta-miR-103	ENSBTAG00000009481	C1orf87
>>bta-miR-103	ENSBTAG00000005973
>>bta-miR-103	ENSBTAG00000000123	HAO2
>>bta-miR-103	ENSBTAG00000012514	PODN
>>bta-miR-103	ENSBTAG00000047314	PPIE
>>bta-miR-103	ENSBTAG00000004715	AKIRIN1
>>bta-miR-103	ENSBTAG00000020026
>>bta-miR-103	ENSBTAG00000002940	WNT16
>>bta-miR-103	ENSBTAG00000000260	ZNRF2
>>bta-miR-103	ENSBTAG00000021761	BRAF
>>bta-miR-103	ENSBTAG00000040082	HOXA10
>>bta-miR-103	ENSBTAG00000016220	WIPF3
>>bta-miR-103	ENSBTAG00000014381	CRHR2
>>bta-miR-103	ENSBTAG00000003994	IgFBp3
>>bta-miR-103	ENSBTAG00000021617	ZC3HAV1
>>bta-miR-103	ENSBTAG00000019265	AGK
>>bta-miR-103	ENSBTAG00000004072	CAPZA2
>>bta-miR-103	ENSBTAG00000019686	NCKAP1L
>>bta-miR-103	ENSBTAG00000018745	CEP290
>>bta-miR-103	ENSBTAG00000014758	WIF1
>>bta-miR-103	ENSBTAG00000016906	CYP27B1
>>bta-miR-103	ENSBTAG00000011399	YARS2
>>bta-miR-103	ENSBTAG00000013912	TXNRD1
>>bta-miR-103	ENSBTAG00000015311	PTPRR
>>bta-miR-103	ENSBTAG00000003282	SLCO1A2
>>bta-miR-103	ENSBTAG00000014237	CYTH4
>>bta-miR-103	ENSBTAG00000000970	ASIC1
>>bta-miR-103	ENSBTAG00000030369	IFFO1
>>bta-miR-103	ENSBTAG00000009507	FAM109B
>>bta-miR-103	ENSBTAG00000002127	TCP11L2
>>bta-miR-103	ENSBTAG00000013956
>>bta-miR-103	ENSBTAG00000018588	TMBIM6
>>bta-miR-103	ENSBTAG00000004367	COQ10A
>>bta-miR-103	ENSBTAG00000014603	VAMP1
>>bta-miR-103	ENSBTAG00000000507	NR4A1
>>bta-miR-103	ENSBTAG00000010644	CHST11
>>bta-miR-103	ENSBTAG00000007592	RARG
>>bta-miR-103	ENSBTAG00000004556
>>bta-miR-103	ENSBTAG00000009668	TMEM184B
>>bta-miR-103	ENSBTAG00000000400	KRT85
>>bta-miR-103	ENSBTAG00000047347
>>bta-miR-103	ENSBTAG00000001099	PIANP
>>bta-miR-103	ENSBTAG00000006202
>>bta-miR-103	ENSBTAG00000019742	FOXJ2
>>bta-miR-103	ENSBTAG00000040065
>>bta-miR-103	ENSBTAG00000004822	SOX10
>>bta-miR-103	ENSBTAG00000007145	KRT82
>>bta-miR-103	ENSBTAG00000007164	FGFR3
>>bta-miR-103	ENSBTAG00000009849
>>bta-miR-103	ENSBTAG00000001839	OCIAD2
>>bta-miR-103	ENSBTAG00000048250
>>bta-miR-103	ENSBTAG00000014601	SGCB
>>bta-miR-103	ENSBTAG00000014038	CDKL2
>>bta-miR-103	ENSBTAG00000006643	C4orf19
>>bta-miR-103	ENSBTAG00000012343	TSPAN5
>>bta-miR-103	ENSBTAG00000014521	UGDH
>>bta-miR-103	ENSBTAG00000002699	KIT
>>bta-miR-103	ENSBTAG00000017024	PPARGC1A
>>bta-miR-103	ENSBTAG00000015572	YTHDC1
>>bta-miR-103	ENSBTAG00000039384
>>bta-miR-103	ENSBTAG00000010956	SCARB2
>>bta-miR-103	ENSBTAG00000031231	IRF1
>>bta-miR-103	ENSBTAG00000020860	CHD1
>>bta-miR-103	ENSBTAG00000009975	PBX4
>>bta-miR-103	ENSBTAG00000006797	MARCH3
>>bta-miR-103	ENSBTAG00000017079	MFAP3
>>bta-miR-103	ENSBTAG00000014744	TXNDC15
>>bta-miR-103	ENSBTAG00000008437	PCDH12
>>bta-miR-103	ENSBTAG00000025425	RAB24
>>bta-miR-103	ENSBTAG00000039275	ERAP2
>>bta-miR-103	ENSBTAG00000011698	TYK2
>>bta-miR-103	ENSBTAG00000031135	CTXN3
>>bta-miR-103	ENSBTAG00000003349	JAKMIP2
>>bta-miR-103	ENSBTAG00000030499	DIAPH1
>>bta-miR-103	ENSBTAG00000006067	VMAC
>>bta-miR-103	ENSBTAG00000006245	WDR83
>>bta-miR-103	ENSBTAG00000000910	SLC6A7
>>bta-miR-103	ENSBTAG00000004860	SLC27A6
>>bta-miR-103	ENSBTAG00000008759	CDC23
>>bta-miR-103	ENSBTAG00000001485	PPIP5K2
>>bta-miR-103	ENSBTAG00000009750	RAX2
>>bta-miR-103	ENSBTAG00000001273	NLRP3
>>bta-miR-103	ENSBTAG00000015192	FAM193B
>>bta-miR-103	ENSBTAG00000016354	IER2
>>bta-miR-103	ENSBTAG00000020776	POLR2E
>>bta-miR-103	ENSBTAG00000017744	FAF2
>>bta-miR-103	ENSBTAG00000008396	MRPL54
>>bta-miR-103	ENSBTAG00000020087	CAMK2A
>>bta-miR-103	ENSBTAG00000030584	SLC35A4
>>bta-miR-103	ENSBTAG00000003044	SPIN1
>>bta-miR-103	ENSBTAG00000016265	DNAJA1
>>bta-miR-103	ENSBTAG00000006939	FGD3
>>bta-miR-103	ENSBTAG00000001219
[truncated: 10,204 more rows]
