# Supplementary material for: Comprehensive MicroRNA Expression Profile of the Mammary Gland in Lactating Dairy Cows With Extremely Different Milk Protein and Fat Percentages
Source: Front Genet. 2020 Dec 3;11:548268. doi: 10.3389/fgene.2020.548268 (PMC7744623; doi:10.3389/fgene.2020.548268)
Supplement: Supplementary Table 1 — Statistics of the small RNA sequencing data from four mammary gland samples. [file Data_Sheet_1.zip › Table 4.XLSX]

## Sheet: Sheet1
Table S4. Prediction results of target genes for the 71 differentially expressed miRNAs
miRNA	Gene ID	Gene name
>>bta-miR-1	ENSBTAG00000004471	ST3GAL6
>>bta-miR-1	ENSBTAG00000015163	TM4SF1
>>bta-miR-1	ENSBTAG00000018768
>>bta-miR-1	ENSBTAG00000016080	VPS13D
>>bta-miR-1	ENSBTAG00000013298	PLA2G4A
>>bta-miR-1	ENSBTAG00000017834	PRELP
>>bta-miR-1	ENSBTAG00000001788	PDPN
>>bta-miR-1	ENSBTAG00000004064	BPNT1
>>bta-miR-1	ENSBTAG00000008003	SMG7
>>bta-miR-1	ENSBTAG00000013527	PGD
>>bta-miR-1	ENSBTAG00000032617	FBXO44
>>bta-miR-1	ENSBTAG00000020227
>>bta-miR-1	ENSBTAG00000008762
>>bta-miR-1	ENSBTAG00000007269	EIF2B1
>>bta-miR-1	ENSBTAG00000004775	GRIA2
>>bta-miR-1	ENSBTAG00000018084	GATSL3
>>bta-miR-1	ENSBTAG00000001189	AP1B1
>>bta-miR-1	ENSBTAG00000007993	CORO1C
>>bta-miR-1	ENSBTAG00000018647
>>bta-miR-1	ENSBTAG00000008816	TRIM2
>>bta-miR-1	ENSBTAG00000010667	PIK3IP1
>>bta-miR-1	ENSBTAG00000009988	SMARCB1
>>bta-miR-1	ENSBTAG00000012792	SRSF9
>>bta-miR-1	ENSBTAG00000026626	ANHX
>>bta-miR-1	ENSBTAG00000012504	GAS2L1
>>bta-miR-1	ENSBTAG00000032047
>>bta-miR-1	ENSBTAG00000008438	ARFIP1
>>bta-miR-1	ENSBTAG00000020754	ZNF526
>>bta-miR-1	ENSBTAG00000008182	FOSB
>>bta-miR-1	ENSBTAG00000018770	HSDL1
>>bta-miR-1	ENSBTAG00000038706
>>bta-miR-1	ENSBTAG00000023734	PARD6A
>>bta-miR-1	ENSBTAG00000003166	AXL
>>bta-miR-1	ENSBTAG00000015915	SBSN
>>bta-miR-1	ENSBTAG00000048184
>>bta-miR-1	ENSBTAG00000012112	SLC7A6
>>bta-miR-1	ENSBTAG00000037735	C5AR2
>>bta-miR-1	ENSBTAG00000015428
>>bta-miR-1	ENSBTAG00000006805	ZNF180
>>bta-miR-1	ENSBTAG00000019604	VASP
>>bta-miR-1	ENSBTAG00000001595
>>bta-miR-1	ENSBTAG00000018948	HIF3A
>>bta-miR-1	ENSBTAG00000030403	ZNF579
>>bta-miR-1	ENSBTAG00000009172	BCAT2
>>bta-miR-1	ENSBTAG00000047654	CMTM3
>>bta-miR-1	ENSBTAG00000005413	NLRC5
>>bta-miR-1	ENSBTAG00000021176	CRISPLD2
>>bta-miR-1	ENSBTAG00000038745	CHMP6
>>bta-miR-1	ENSBTAG00000000675	PGS1
>>bta-miR-1	ENSBTAG00000021301	ACSF2
>>bta-miR-1	ENSBTAG00000030587	LASP1
>>bta-miR-1	ENSBTAG00000001332	MYO1C
>>bta-miR-1	ENSBTAG00000000056	STRADA
>>bta-miR-1	ENSBTAG00000013523	OSBPL7
>>bta-miR-1	ENSBTAG00000014806	ATP2A3
>>bta-miR-1	ENSBTAG00000006276	C1QTNF1
>>bta-miR-1	ENSBTAG00000046580	DHX58
>>bta-miR-1	ENSBTAG00000012066	PECAM1
>>bta-miR-1	ENSBTAG00000008294	KCNJ2
>>bta-miR-1	ENSBTAG00000013740	SP2
>>bta-miR-1	ENSBTAG00000000134	MPDU1
>>bta-miR-1	ENSBTAG00000014766	SRSF1
>>bta-miR-1	ENSBTAG00000009354
>>bta-miR-1	ENSBTAG00000003786	GCGR
>>bta-miR-1	ENSBTAG00000011007	TTYH2
>>bta-miR-1	ENSBTAG00000039599	HOXB4
>>bta-miR-1	ENSBTAG00000019160	GLOD4
>>bta-miR-1	ENSBTAG00000020359	PLEKHM1
>>bta-miR-1	ENSBTAG00000016708	CLTC
>>bta-miR-1	ENSBTAG00000017275	COIL
>>bta-miR-1	ENSBTAG00000018809	RANGRF
>>bta-miR-1	ENSBTAG00000008154	LIMD2
>>bta-miR-1	ENSBTAG00000004193	VEZF1
>>bta-miR-1	ENSBTAG00000013096	UNC119
>>bta-miR-1	ENSBTAG00000019347	PLXDC1
>>bta-miR-1	ENSBTAG00000000831	CTNS
>>bta-miR-1	ENSBTAG00000004449	DGKE
>>bta-miR-1	ENSBTAG00000020979	NGFR
>>bta-miR-1	ENSBTAG00000003074	SLC16A6
>>bta-miR-1	ENSBTAG00000002816	SARM1
>>bta-miR-1	ENSBTAG00000018423	DDX5
>>bta-miR-1	ENSBTAG00000008423	TIMM22
>>bta-miR-1	ENSBTAG00000009580
>>bta-miR-1	ENSBTAG00000006136	CDA
>>bta-miR-1	ENSBTAG00000046176	SPEG
>>bta-miR-1	ENSBTAG00000008300	FN1
>>bta-miR-1	ENSBTAG00000016818
>>bta-miR-1	ENSBTAG00000001060	CXCR4
>>bta-miR-1	ENSBTAG00000021778	SEPN1
>>bta-miR-1	ENSBTAG00000000266	NAB1
>>bta-miR-1	ENSBTAG00000001192	STX12
>>bta-miR-1	ENSBTAG00000039046
>>bta-miR-1	ENSBTAG00000013039
>>bta-miR-1	ENSBTAG00000016174
>>bta-miR-1	ENSBTAG00000008452	IHH
>>bta-miR-1	ENSBTAG00000009770	GPD2
>>bta-miR-1	ENSBTAG00000008309	ATP13A2
>>bta-miR-1	ENSBTAG00000008951	ALPL
>>bta-miR-1	ENSBTAG00000016033	HOXD9
>>bta-miR-1	ENSBTAG00000018746
>>bta-miR-1	ENSBTAG00000012586	HSPD1
>>bta-miR-101	ENSBTAG00000003319	FLRT3
>>bta-miR-101	ENSBTAG00000011600	MAP3K8
>>bta-miR-101	ENSBTAG00000000653	PPP1R16B
>>bta-miR-101	ENSBTAG00000013165	ENPP2
>>bta-miR-101	ENSBTAG00000003450	ATP6V1H
>>bta-miR-101	ENSBTAG00000017165	MATN2
>>bta-miR-101	ENSBTAG00000019892	HAS2
>>bta-miR-101	ENSBTAG00000021208	RRM2B
>>bta-miR-101	ENSBTAG00000012353	ZNF34
>>bta-miR-101	ENSBTAG00000008054	ZNF706
>>bta-miR-101	ENSBTAG00000011516	LRP12
>>bta-miR-101	ENSBTAG00000007828	SLA
>>bta-miR-101	ENSBTAG00000014689	CSPP1
>>bta-miR-101	ENSBTAG00000008150	PKIA
>>bta-miR-101	ENSBTAG00000008280	HNF4G
>>bta-miR-101	ENSBTAG00000007303	RAD21
>>bta-miR-101	ENSBTAG00000017694	TRPS1
>>bta-miR-101	ENSBTAG00000026172	FAM84B
>>bta-miR-101	ENSBTAG00000015319
>>bta-miR-101	ENSBTAG00000021518	TMPRSS4
>>bta-miR-101	ENSBTAG00000006755	C11orf58
>>bta-miR-101	ENSBTAG00000009150	SPON1
>>bta-miR-101	ENSBTAG00000017325	ATG13
>>bta-miR-101	ENSBTAG00000021342	TMEM136
>>bta-miR-101	ENSBTAG00000021002	ACP2
>>bta-miR-101	ENSBTAG00000010919	USP47
>>bta-miR-101	ENSBTAG00000014611	SORL1
>>bta-miR-101	ENSBTAG00000005236	CCKBR
>>bta-miR-101	ENSBTAG00000023989	MSANTD4
>>bta-miR-101	ENSBTAG00000021483	OLFML1
>>bta-miR-101	ENSBTAG00000005371	DPAGT1
>>bta-miR-101	ENSBTAG00000008310	TMEM9B
>>bta-miR-101	ENSBTAG00000013111	RRM1
>>bta-miR-101	ENSBTAG00000003567	TIMM10B
>>bta-miR-101	ENSBTAG00000002126	PFKFB2
>>bta-miR-101	ENSBTAG00000005397
>>bta-miR-101	ENSBTAG00000034366	RGS2
>>bta-miR-101	ENSBTAG00000013483	TAF1A
>>bta-miR-101	ENSBTAG00000014127	PTGS2
>>bta-miR-101	ENSBTAG00000001181	RPS6KC1
>>bta-miR-101	ENSBTAG00000000215	GNB1
>>bta-miR-101	ENSBTAG00000018725	FBLIM1
>>bta-miR-101	ENSBTAG00000010460	MARK1
>>bta-miR-101	ENSBTAG00000012778	CAPN2
>>bta-miR-101	ENSBTAG00000006685	IL10
>>bta-miR-101	ENSBTAG00000000072	TFB2M
>>bta-miR-101	ENSBTAG00000012673	CDK18
>>bta-miR-101	ENSBTAG00000002476	DNAJC16
>>bta-miR-101	ENSBTAG00000016618	DSTYK
>>bta-miR-101	ENSBTAG00000027809
>>bta-miR-101	ENSBTAG00000001574	GPATCH2
>>bta-miR-101	ENSBTAG00000047412	TNFSF18
>>bta-miR-101	ENSBTAG00000016541	CAMK1G
>>bta-miR-101	ENSBTAG00000021121	PPIL2
>>bta-miR-101	ENSBTAG00000033339	ANKLE2
>>bta-miR-101	ENSBTAG00000017799	PITPNB
>>bta-miR-101	ENSBTAG00000018115	PEBP1
>>bta-miR-101	ENSBTAG00000005691
>>bta-miR-106b	ENSBTAG00000013589
>>bta-miR-106b	ENSBTAG00000039172	RABGAP1
>>bta-miR-106b	ENSBTAG00000021549	PHPT1
>>bta-miR-106b	ENSBTAG00000008884	MAPRE3
>>bta-miR-106b	ENSBTAG00000004562	CD207
>>bta-miR-106b	ENSBTAG00000015014	CENPO
>>bta-miR-106b	ENSBTAG00000007492	ADAMTSL2
>>bta-miR-106b	ENSBTAG00000024000	ATOH8
>>bta-miR-106b	ENSBTAG00000003975	LMAN2L
>>bta-miR-106b	ENSBTAG00000018153	NRBP1
>>bta-miR-106b	ENSBTAG00000010111	TCF7L1
>>bta-miR-106b	ENSBTAG00000045538
>>bta-miR-106b	ENSBTAG00000002570	PPP1R21
>>bta-miR-106b	ENSBTAG00000003205
>>bta-miR-106b	ENSBTAG00000046218	KLF11
>>bta-miR-106b	ENSBTAG00000002329	ASAP2
>>bta-miR-106b	ENSBTAG00000001408	CNRIP1
>>bta-miR-106b	ENSBTAG00000018576	DPYSL5
>>bta-miR-106b	ENSBTAG00000046939	C9orf69
>>bta-miR-106b	ENSBTAG00000011381	SLC30A3
>>bta-miR-106b	ENSBTAG00000018372	STARD7
>>bta-miR-106b	ENSBTAG00000000703	ST6GAL2
>>bta-miR-106b	ENSBTAG00000014438	SS18L1
>>bta-miR-106b	ENSBTAG00000018053	RAB22A
>>bta-miR-106b	ENSBTAG00000018101	AHCY
>>bta-miR-106b	ENSBTAG00000027337	CTSA
>>bta-miR-106b	ENSBTAG00000000308
>>bta-miR-106b	ENSBTAG00000002683	PFKP
>>bta-miR-106b	ENSBTAG00000013330	TBC1D20
>>bta-miR-106b	ENSBTAG00000039313	ZNF341
>>bta-miR-106b	ENSBTAG00000003215	KIF3B
>>bta-miR-106b	ENSBTAG00000040490
>>bta-miR-106b	ENSBTAG00000016846	YWHAB
>>bta-miR-106b	ENSBTAG00000003045	BAMBI
>>bta-miR-106b	ENSBTAG00000011366	ST8SIA6
>>bta-miR-106b	ENSBTAG00000001204	KIAA1462
>>bta-miR-106b	ENSBTAG00000021805	TGIF2-C20orf24
>>bta-miR-106b	ENSBTAG00000020030	FITM2
>>bta-miR-106b	ENSBTAG00000007213
>>bta-miR-106b	ENSBTAG00000017188	ISM1
>>bta-miR-106b	ENSBTAG00000001495
>>bta-miR-106b	ENSBTAG00000007722	MOCS3
>>bta-miR-106b	ENSBTAG00000032548	SYBU
>>bta-miR-106b	ENSBTAG00000012608	GDAP1
>>bta-miR-106b	ENSBTAG00000000879	C8orf33
>>bta-miR-106b	ENSBTAG00000037824
>>bta-miR-106b	ENSBTAG00000015536	CPNE3
>>bta-miR-106b	ENSBTAG00000019639	SNX16
>>bta-miR-106b	ENSBTAG00000017492	PCMTD1
>>bta-miR-106b	ENSBTAG00000032591	CTHRC1
>>bta-miR-106b	ENSBTAG00000011779	MAL2
>>bta-miR-106b	ENSBTAG00000000878	RB1CC1
>>bta-miR-106b	ENSBTAG00000011800	ABCG4
>>bta-miR-106b	ENSBTAG00000016267	SERPING1
>>bta-miR-106b	ENSBTAG00000019246	SC5D
>>bta-miR-106b	ENSBTAG00000020884	CASP4
>>bta-miR-106b	ENSBTAG00000004672	RDX
>>bta-miR-106b	ENSBTAG00000005627	PAFAH1B2
>>bta-miR-106b	ENSBTAG00000012940	TMEM25
>>bta-miR-106b	ENSBTAG00000020308	EIF4G2
>>bta-miR-106b	ENSBTAG00000007129	MRVI1
>>bta-miR-106b	ENSBTAG00000015945	TMEM81
>>bta-miR-106b	ENSBTAG00000013949	AHCTF1
>>bta-miR-106b	ENSBTAG00000016728	PLEKHG5
>>bta-miR-106b	ENSBTAG00000009938
>>bta-miR-106b	ENSBTAG00000033056	PLD5
>>bta-miR-106b	ENSBTAG00000035230	TOR1AIP2
>>bta-miR-106b	ENSBTAG00000003702	ANGEL2
>>bta-miR-106b	ENSBTAG00000024485	KLHL20
>>bta-miR-106b	ENSBTAG00000010732	MMP23B
>>bta-miR-106b	ENSBTAG00000003232	RAB29
>>bta-miR-106b	ENSBTAG00000016277	42431
>>bta-miR-106b	ENSBTAG00000003701	VASH2
>>bta-miR-106b	ENSBTAG00000014794	SCYL3
>>bta-miR-106b	ENSBTAG00000020458	STX6
>>bta-miR-106b	ENSBTAG00000019859	B3GALT2
>>bta-miR-106b	ENSBTAG00000014602	CAMTA1
>>bta-miR-106b	ENSBTAG00000005379	SLC41A1
>>bta-miR-106b	ENSBTAG00000014576	GUCY1A3
>>bta-miR-106b	ENSBTAG00000010812	P2RX4
>>bta-miR-106b	ENSBTAG00000004457	ORAI1
>>bta-miR-106b	ENSBTAG00000002835	SMAD1
>>bta-miR-106b	ENSBTAG00000006118	RSRC2
>>bta-miR-106b	ENSBTAG00000013848	ADGRD1
>>bta-miR-106b	ENSBTAG00000012450	RAPGEF2
>>bta-miR-106b	ENSBTAG00000008963	CIT
>>bta-miR-106b	ENSBTAG00000001593	OGFOD2
>>bta-miR-106b	ENSBTAG00000016625	KIAA0922
>>bta-miR-106b	ENSBTAG00000007137	RFC5
>>bta-miR-106b	ENSBTAG00000007513	PGAM5
>>bta-miR-106b	ENSBTAG00000016243	RBL2
>>bta-miR-106b	ENSBTAG00000046961
>>bta-miR-106b	ENSBTAG00000017355	ERCC1
>>bta-miR-106b	ENSBTAG00000001855	COQ9
>>bta-miR-106b	ENSBTAG00000023601	CD3EAP
>>bta-miR-106b	ENSBTAG00000019267	MMP2
>>bta-miR-106b	ENSBTAG00000031686	ZNF566
>>bta-miR-106b	ENSBTAG00000020942	RNF166
>>bta-miR-106b	ENSBTAG00000020434
>>bta-miR-106b	ENSBTAG00000030563	PRRG2
>>bta-miR-106b	ENSBTAG00000000639	APRT
>>bta-miR-106b	ENSBTAG00000038134	ZDHHC1
>>bta-miR-106b	ENSBTAG00000009174	HSD17B14
>>bta-miR-106b	ENSBTAG00000018772	TAF1C
>>bta-miR-106b	ENSBTAG00000003820	GRAMD1A
>>bta-miR-106b	ENSBTAG00000039958	GYS1
>>bta-miR-106b	ENSBTAG00000007036	SLC17A7
>>bta-miR-106b	ENSBTAG00000015432
>>bta-miR-106b	ENSBTAG00000015061
>>bta-miR-106b	ENSBTAG00000015694	MON1B
>>bta-miR-106b	ENSBTAG00000000638	CDT1
>>bta-miR-106b	ENSBTAG00000011079
>>bta-miR-106b	ENSBTAG00000019605	OPA3
>>bta-miR-106b	ENSBTAG00000007559	URI1
>>bta-miR-106b	ENSBTAG00000002580	MYH14
>>bta-miR-106b	ENSBTAG00000013395
>>bta-miR-106b	ENSBTAG00000016384	KRT32
>>bta-miR-106b	ENSBTAG00000013855	ORMDL3
>>bta-miR-106b	ENSBTAG00000020520	RASD1
>>bta-miR-106b	ENSBTAG00000008802	GID4
>>bta-miR-106b	ENSBTAG00000018258	SRSF2
>>bta-miR-106b	ENSBTAG00000018345	FBXO39
>>bta-miR-106b	ENSBTAG00000006525	FDXR
>>bta-miR-106b	ENSBTAG00000040460	KRT23
>>bta-miR-106b	ENSBTAG00000020984	RAPGEF4
>>bta-miR-106b	ENSBTAG00000009156	CAMK2N1
>>bta-miR-106b	ENSBTAG00000020850	MUL1
>>bta-miR-106b	ENSBTAG00000013196	STK17B
>>bta-miR-106b	ENSBTAG00000008915	SF3B1
>>bta-miR-106b	ENSBTAG00000001098	PLEKHA3
>>bta-miR-106b	ENSBTAG00000005477	LAPTM5
>>bta-miR-106b	ENSBTAG00000018653	NABP1
>>bta-miR-106b	ENSBTAG00000006225	RPA2
>>bta-miR-106b	ENSBTAG00000040602
>>bta-miR-106b	ENSBTAG00000039121	PTP4A2
>>bta-miR-106b	ENSBTAG00000000937	SSFA2
>>bta-miR-106b	ENSBTAG00000003002	WDR75
>>bta-miR-106b	ENSBTAG00000014714	TUBGCP5
>>bta-miR-106b	ENSBTAG00000014447	RPS6KA1
>>bta-miR-106b	ENSBTAG00000027051	PTAFR
>>bta-miR-106b	ENSBTAG00000039731	RND3
>>bta-miR-106b	ENSBTAG00000010977	FRZB
>>bta-miR-106b	ENSBTAG00000000941	PLEKHB2
>>bta-miR-106b	ENSBTAG00000012629	ZNF362
>>bta-miR-106b	ENSBTAG00000022721	SLC25A38
>>bta-miR-106b	ENSBTAG00000005339	VREGFA
>>bta-miR-106b	ENSBTAG00000008353	CDKN1A
>>bta-miR-106b	ENSBTAG00000039812	HIST1H4C
>>bta-miR-106b	ENSBTAG00000006538	PTHLH
>>bta-miR-10a	ENSBTAG00000023007
>>bta-miR-10a	ENSBTAG00000047595
>>bta-miR-10a	ENSBTAG00000019146	OSBP2
>>bta-miR-10a	ENSBTAG00000001187	RASL10A
>>bta-miR-10a	ENSBTAG00000008998	PISD
>>bta-miR-10a	ENSBTAG00000013914	GATB
>>bta-miR-10a	ENSBTAG00000010501
>>bta-miR-10a	ENSBTAG00000007184	NUDT7
>>bta-miR-10a	ENSBTAG00000033331	CHMP1A
>>bta-miR-10a	ENSBTAG00000030393	RDH13
>>bta-miR-10a	ENSBTAG00000023374	FUT1
>>bta-miR-10a	ENSBTAG00000001698	CHTF8
>>bta-miR-10a	ENSBTAG00000011815	SMG9
>>bta-miR-10a	ENSBTAG00000021427	HOXB3
>>bta-miR-10a	ENSBTAG00000015958
>>bta-miR-10a	ENSBTAG00000021091	ANKFY1
>>bta-miR-10a	ENSBTAG00000020252	NLGN2
>>bta-miR-10a	ENSBTAG00000038910
>>bta-miR-10a	ENSBTAG00000000044	MYADML2
>>bta-miR-10a	ENSBTAG00000000032	ABI3
>>bta-miR-10a	ENSBTAG00000018880	TRPV1
>>bta-miR-10a	ENSBTAG00000019812	MCRIP1
>>bta-miR-10a	ENSBTAG00000012249	PRR15L
>>bta-miR-10a	ENSBTAG00000004913
>>bta-miR-10a	ENSBTAG00000021302	CHAD
>>bta-miR-10a	ENSBTAG00000040323
>>bta-miR-10a	ENSBTAG00000003966	DUSP3
>>bta-miR-10a	ENSBTAG00000025183
>>bta-miR-10a	ENSBTAG00000011389	TMEM104
>>bta-miR-10a	ENSBTAG00000001937
>>bta-miR-10a	ENSBTAG00000024942	RPRML
>>bta-miR-10a	ENSBTAG00000000829
>>bta-miR-10a	ENSBTAG00000018176	C17orf62
>>bta-miR-10a	ENSBTAG00000000202	SLC25A19
>>bta-miR-10a	ENSBTAG00000000042	PYCR1
>>bta-miR-10a	ENSBTAG00000019463	SLC25A39
>>bta-miR-10a	ENSBTAG00000000356	CCDC137
>>bta-miR-10a	ENSBTAG00000024909
>>bta-miR-10a	ENSBTAG00000030175	FBF1
>>bta-miR-10a	ENSBTAG00000013098	PIGS
>>bta-miR-10a	ENSBTAG00000021931
>>bta-miR-10a	ENSBTAG00000001290	TUBD1
>>bta-miR-10a	ENSBTAG00000003958	TMEM220
>>bta-miR-10a	ENSBTAG00000013573	BIRC5
>>bta-miR-10a	ENSBTAG00000019044	BAIAP2
>>bta-miR-10a	ENSBTAG00000003365	SMG8
>>bta-miR-10a	ENSBTAG00000007434	CD300LG
>>bta-miR-10a	ENSBTAG00000008978	USP22
>>bta-miR-10a	ENSBTAG00000010809	HID1
>>bta-miR-10a	ENSBTAG00000000355	OXLD1
>>bta-miR-10a	ENSBTAG00000019067	TMC8
>>bta-miR-10a	ENSBTAG00000044099	ZSWIM7
>>bta-miR-10a	ENSBTAG00000003936	PNKD
>>bta-miR-10a	ENSBTAG00000019592	MBD5
>>bta-miR-10a	ENSBTAG00000011256	MYO1B
>>bta-miR-10a	ENSBTAG00000016000	CARF
>>bta-miR-10a	ENSBTAG00000034978	FAM168B
>>bta-miR-10a	ENSBTAG00000031473	ORC2
>>bta-miR-10a	ENSBTAG00000017855	ITM2C
>>bta-miR-10a	ENSBTAG00000026696	DCDC2B
>>bta-miR-10a	ENSBTAG00000006003	SAP130
>>bta-miR-10a	ENSBTAG00000018374	WASF2
>>bta-miR-10a	ENSBTAG00000018497	SDPR
>>bta-miR-10a	ENSBTAG00000037702
>>bta-miR-10a	ENSBTAG00000013218	GORASP2
>>bta-miR-10a	ENSBTAG00000002985	KCNMB1
>>bta-miR-10a	ENSBTAG00000027924	SNX18
>>bta-miR-10a	ENSBTAG00000025035	PRLR
>>bta-miR-10a	ENSBTAG00000000012	TTC33
>>bta-miR-10a	ENSBTAG00000013391	ANKH
>>bta-miR-10a	ENSBTAG00000019954	ABHD2
>>bta-miR-10a	ENSBTAG00000035247	MCEE
>>bta-miR-10a	ENSBTAG00000007308	EDC3
>>bta-miR-10a	ENSBTAG00000021426	CPLX3
>>bta-miR-10a	ENSBTAG00000017776	CHD2
>>bta-miR-10a	ENSBTAG00000012219	CSPG4
>>bta-miR-10a	ENSBTAG00000019479
>>bta-miR-10a	ENSBTAG00000022622	CISH
>>bta-miR-10a	ENSBTAG00000006573	KLHL18
>>bta-miR-10a	ENSBTAG00000018227	SLC4A7
>>bta-miR-10a	ENSBTAG00000019428
>>bta-miR-10a	ENSBTAG00000031355
>>bta-miR-10a	ENSBTAG00000021850	NCKIPSD
>>bta-miR-10a	ENSBTAG00000017825	SEC13
>>bta-miR-10a	ENSBTAG00000038381	SLC26A6
>>bta-miR-10a	ENSBTAG00000015708	CXCR6
>>bta-miR-10a	ENSBTAG00000037972	SLC25A26
>>bta-miR-10a	ENSBTAG00000034883	CCR4
>>bta-miR-10a	ENSBTAG00000004979	MRS2
>>bta-miR-10a	ENSBTAG00000018999
>>bta-miR-10a	ENSBTAG00000010013	DNAJA3
>>bta-miR-10a	ENSBTAG00000030956	ZSCAN21
>>bta-miR-10a	ENSBTAG00000018589	RFC2
>>bta-miR-10a	ENSBTAG00000015253	COX19
>>bta-miR-10a	ENSBTAG00000004739	SLC18A2
>>bta-miR-10a	ENSBTAG00000007594	CWF19L1
>>bta-miR-10a	ENSBTAG00000002880
>>bta-miR-10a	ENSBTAG00000002655
>>bta-miR-10a	ENSBTAG00000018566	SFRP5
>>bta-miR-10a	ENSBTAG00000014064	FGFR2
>>bta-miR-10a	ENSBTAG00000031890	DOCK1
>>bta-miR-10a	ENSBTAG00000003649	POMK
>>bta-miR-10a	ENSBTAG00000021263	CYP4V2
>>bta-miR-10a	ENSBTAG00000001243	AP3M2
>>bta-miR-10a	ENSBTAG00000011075	PROSC
>>bta-miR-10a	ENSBTAG00000019052	ANK3
>>bta-miR-10a	ENSBTAG00000002908	GNG4
>>bta-miR-10a	ENSBTAG00000002791	SEC24C
>>bta-miR-10a	ENSBTAG00000005666	LRRC20
>>bta-miR-10a	ENSBTAG00000021664	TACR2
>>bta-miR-10a	ENSBTAG00000017602	TMEM45B
>>bta-miR-10a	ENSBTAG00000016704	SLC37A2
>>bta-miR-10a	ENSBTAG00000009736	CDC42BPG
>>bta-miR-10a	ENSBTAG00000005075	MRPL49
>>bta-miR-10a	ENSBTAG00000005160	GTF2H1
>>bta-miR-10a	ENSBTAG00000015559	ERI3
>>bta-miR-10a	ENSBTAG00000014204	S100A16
>>bta-miR-10a	ENSBTAG00000000634	MLPH
>>bta-miR-10a	ENSBTAG00000001564
>>bta-miR-10a	ENSBTAG00000015781	TRMT13
>>bta-miR-10a	ENSBTAG00000007123	ENSA
>>bta-miR-10a	ENSBTAG00000001481	IGSF9
>>bta-miR-10a	ENSBTAG00000012405	PEAR1
>>bta-miR-10a	ENSBTAG00000018474	IL6R
>>bta-miR-10a	ENSBTAG00000008931	CREG1
>>bta-miR-10a	ENSBTAG00000017846	F11R
>>bta-miR-10a	ENSBTAG00000014151	RCSD1
>>bta-miR-10a	ENSBTAG00000000108	KIAA0907
>>bta-miR-10a	ENSBTAG00000001335	GHR
>>bta-miR-125a	ENSBTAG00000000658	WDR97
>>bta-miR-125a	ENSBTAG00000017478	GSDMC
>>bta-miR-125a	ENSBTAG00000001156	ST3GAL1
>>bta-miR-125a	ENSBTAG00000006385	ADGRB1
>>bta-miR-125a	ENSBTAG00000010276	RECQL4
>>bta-miR-125a	ENSBTAG00000010860	DRD2
>>bta-miR-125a	ENSBTAG00000014910	PIWIL4
>>bta-miR-125a	ENSBTAG00000021048	ADM
>>bta-miR-125a	ENSBTAG00000016501	ARHGAP1
>>bta-miR-125a	ENSBTAG00000004863	RIC3
>>bta-miR-125a	ENSBTAG00000014167	RNF121
>>bta-miR-125a	ENSBTAG00000000440
>>bta-miR-125a	ENSBTAG00000008219	RBM7
>>bta-miR-125a	ENSBTAG00000003052	PCSK7
>>bta-miR-125a	ENSBTAG00000000025
>>bta-miR-125a	ENSBTAG00000009419	TRIM29
>>bta-miR-125a	ENSBTAG00000015015	HINFP
>>bta-miR-125a	ENSBTAG00000039050	P2RY2
>>bta-miR-125a	ENSBTAG00000000802	LYVE1
>>bta-miR-125a	ENSBTAG00000005034	CAPN5
>>bta-miR-125a	ENSBTAG00000039340	SCN4B
>>bta-miR-125a	ENSBTAG00000006345
>>bta-miR-125a	ENSBTAG00000013109	STIM1
>>bta-miR-125a	ENSBTAG00000031777	GDPD5
>>bta-miR-125a	ENSBTAG00000031252	CD82
>>bta-miR-125a	ENSBTAG00000033699
>>bta-miR-125a	ENSBTAG00000003682	DNAJB13
>>bta-miR-125a	ENSBTAG00000002216	MYOD1
>>bta-miR-125a	ENSBTAG00000019764	APOA5
>>bta-miR-125a	ENSBTAG00000002404	TMX2
>>bta-miR-125a	ENSBTAG00000015596	SLCO2B1
>>bta-miR-125a	ENSBTAG00000012020	TRAF5
>>bta-miR-125a	ENSBTAG00000019798	PIGR
>>bta-miR-125a	ENSBTAG00000008004	NCF2
>>bta-miR-125a	ENSBTAG00000012247	MXRA8
>>bta-miR-125a	ENSBTAG00000015340	ANGPTL7
>>bta-miR-125a	ENSBTAG00000021672	RGS1
>>bta-miR-125a	ENSBTAG00000021576	LMOD1
>>bta-miR-125a	ENSBTAG00000032808	FASLG
>>bta-miR-125a	ENSBTAG00000019818	CASZ1
>>bta-miR-125a	ENSBTAG00000024509	TMEM52
>>bta-miR-125a	ENSBTAG00000008672	GABRD
>>bta-miR-125a	ENSBTAG00000004305	RGS16
>>bta-miR-125a	ENSBTAG00000003600	CAPN8
>>bta-miR-125a	ENSBTAG00000013191	AGRN
>>bta-miR-125a	ENSBTAG00000009384	AGTRAP
>>bta-miR-125a	ENSBTAG00000013999	FAM20B
>>bta-miR-125a	ENSBTAG00000018548	INTS7
>>bta-miR-125a	ENSBTAG00000048234	TMEM9
>>bta-miR-125a	ENSBTAG00000002690	BLZF1
>>bta-miR-125a	ENSBTAG00000011217	DNAJC11
>>bta-miR-125a	ENSBTAG00000031851	SELPLG
>>bta-miR-125a	ENSBTAG00000012790	TRIAP1
>>bta-miR-125a	ENSBTAG00000016738	DTX1
>>bta-miR-125a	ENSBTAG00000011103	SLC8B1
>>bta-miR-125a	ENSBTAG00000003557	CCDC117
>>bta-miR-125a	ENSBTAG00000022022	GUCD1
>>bta-miR-125a	ENSBTAG00000017277	RAB36
>>bta-miR-125a	ENSBTAG00000006173
>>bta-miR-125a	ENSBTAG00000014269	SCARB1
>>bta-miR-125a	ENSBTAG00000018534	DGCR14
>>bta-miR-125a	ENSBTAG00000022044	RAB35
>>bta-miR-125a	ENSBTAG00000012990	PUS1
>>bta-miR-125a	ENSBTAG00000011937	RITA1
>>bta-miR-125a	ENSBTAG00000001594	ARL6IP4
>>bta-miR-125a	ENSBTAG00000000080	GRWD1
>>bta-miR-125a	ENSBTAG00000023453	C19orf54
>>bta-miR-125a	ENSBTAG00000013337	DHDH
>>bta-miR-125a	ENSBTAG00000001781	Tom40A
>>bta-miR-125a	ENSBTAG00000017872	ZNF304
>>bta-miR-125a	ENSBTAG00000032018
>>bta-miR-125a	ENSBTAG00000015908	MBOAT7
>>bta-miR-125a	ENSBTAG00000038635
>>bta-miR-125a	ENSBTAG00000007170	SLC38A7
>>bta-miR-125a	ENSBTAG00000009746	MPHOSPH6
>>bta-miR-125a	ENSBTAG00000019883	IST1
>>bta-miR-125a	ENSBTAG00000020074	NKPD1
>>bta-miR-1298	ENSBTAG00000006647	RCBTB2
>>bta-miR-1298	ENSBTAG00000015362	BMP7
>>bta-miR-1298	ENSBTAG00000007977	LAMP5
>>bta-miR-1298	ENSBTAG00000032704	NAPB
>>bta-miR-1298	ENSBTAG00000020956	MPPED2
>>bta-miR-1298	ENSBTAG00000005710	NCAM1
>>bta-miR-1298	ENSBTAG00000013166	SMYD2
>>bta-miR-1298	ENSBTAG00000011932	PRG4
>>bta-miR-1298	ENSBTAG00000005300	TMEM51
>>bta-miR-1298	ENSBTAG00000009048	EFHD2
>>bta-miR-1298	ENSBTAG00000017459	DUSP18
>>bta-miR-1298	ENSBTAG00000002830	U2AF2
>>bta-miR-1298	ENSBTAG00000010167	TEX14
>>bta-miR-1298	ENSBTAG00000010155
>>bta-miR-1298	ENSBTAG00000009292	TMEM100
>>bta-miR-1298	ENSBTAG00000040055	CAB39
>>bta-miR-1298	ENSBTAG00000016217	RBM43
>>bta-miR-1298	ENSBTAG00000015217	DLX1
>>bta-miR-1298	ENSBTAG00000026369	ENC1
>>bta-miR-1298	ENSBTAG00000003381	PAPD7
>>bta-miR-1298	ENSBTAG00000011839	HMGCS1
>>bta-miR-1298	ENSBTAG00000006130	CLEC14A
>>bta-miR-1298	ENSBTAG00000018007	NR2F2
>>bta-miR-1298	ENSBTAG00000032374	SELK
>>bta-miR-1298	ENSBTAG00000046160	SMIM13
>>bta-miR-1298	ENSBTAG00000018097	PARN
>>bta-miR-1298	ENSBTAG00000026326	SPN
>>bta-miR-1298	ENSBTAG00000045776	C1orf122
>>bta-miR-1298	ENSBTAG00000008849	SORT1
>>bta-miR-1298	ENSBTAG00000016723	GFI1
>>bta-miR-1298	ENSBTAG00000005650	SKAP2
>>bta-miR-1298	ENSBTAG00000011163	CYTL1
>>bta-miR-1298	ENSBTAG00000018488	AFF1
>>bta-miR-1298	ENSBTAG00000013451	RHOH
>>bta-miR-1298	ENSBTAG00000003502
>>bta-miR-1298	ENSBTAG00000019066	FAM167A
>>bta-miR-1298	ENSBTAG00000003323	NOL6
>>bta-miR-1298	ENSBTAG00000021741	RPS6KA2
>>bta-miR-133a	ENSBTAG00000008562	POGLUT1
>>bta-miR-133a	ENSBTAG00000034347	RBM11
>>bta-miR-133a	ENSBTAG00000005658	ECE2
>>bta-miR-133a	ENSBTAG00000023426	FAIM
>>bta-miR-133a	ENSBTAG00000013662	COL8A1
>>bta-miR-133a	ENSBTAG00000003585	CD47
>>bta-miR-133a	ENSBTAG00000005871	MECOM
>>bta-miR-133a	ENSBTAG00000020106	AP2M1
>>bta-miR-133a	ENSBTAG00000004971	GRAMD1C
>>bta-miR-133a	ENSBTAG00000009942	PLCL2
>>bta-miR-133a	ENSBTAG00000003474	RAB15
>>bta-miR-133a	ENSBTAG00000003172	MEIS2
>>bta-miR-133a	ENSBTAG00000014092
>>bta-miR-133a	ENSBTAG00000007374	LHFPL2
>>bta-miR-133a	ENSBTAG00000007415	SLC7A8
>>bta-miR-133a	ENSBTAG00000038333	RBM23
>>bta-miR-133a	ENSBTAG00000008735	VASH1
>>bta-miR-133a	ENSBTAG00000012838	RDH12
>>bta-miR-133a	ENSBTAG00000004430	SGPP1
>>bta-miR-133a	ENSBTAG00000038438
>>bta-miR-133a	ENSBTAG00000011037	RBPMS2
>>bta-miR-133a	ENSBTAG00000020421	SUPT16H
>>bta-miR-133a	ENSBTAG00000020199	F2R
>>bta-miR-133a	ENSBTAG00000004508	DBH
>>bta-miR-133a	ENSBTAG00000000115	VPS54
>>bta-miR-133a	ENSBTAG00000020311	USP20
>>bta-miR-133a	ENSBTAG00000007235	NTNG2
>>bta-miR-133a	ENSBTAG00000017922	DOLPP1
>>bta-miR-133a	ENSBTAG00000008448	MEIS1
>>bta-miR-133a	ENSBTAG00000019138	KIF3C
>>bta-miR-133a	ENSBTAG00000006948	GARNL3
>>bta-miR-133a	ENSBTAG00000023938
>>bta-miR-133a	ENSBTAG00000019470	NEK6
>>bta-miR-133a	ENSBTAG00000007763	SLC1A4
>>bta-miR-133a	ENSBTAG00000010601	DOLK
>>bta-miR-133a	ENSBTAG00000017189	POLE4
>>bta-miR-133a	ENSBTAG00000009299	AFTPH
>>bta-miR-133a	ENSBTAG00000006259	MOB1A
>>bta-miR-133a	ENSBTAG00000006481	POLR1A
>>bta-miR-133a	ENSBTAG00000001352	SDCCAG3
>>bta-miR-133a	ENSBTAG00000030864
>>bta-miR-133a	ENSBTAG00000003511
>>bta-miR-133a	ENSBTAG00000003212	NNAT
>>bta-miR-133a	ENSBTAG00000008401	PFKFB3
>>bta-miR-133a	ENSBTAG00000005316	GDI2
>>bta-miR-133a	ENSBTAG00000018873	TTPAL
>>bta-miR-133a	ENSBTAG00000013915	DSN1
>>bta-miR-133a	ENSBTAG00000022005	TLDC2
>>bta-miR-133a	ENSBTAG00000017424	VAPB
>>bta-miR-133a	ENSBTAG00000012595	RIDA
>>bta-miR-133a	ENSBTAG00000016810	PYCRL
>>bta-miR-133a	ENSBTAG00000047532	TRIQK
>>bta-miR-133a	ENSBTAG00000015901	ARMC1
>>bta-miR-133a	ENSBTAG00000036116
>>bta-miR-133a	ENSBTAG00000032236
>>bta-miR-133a	ENSBTAG00000005498	SQLE
>>bta-miR-133a	ENSBTAG00000013366	NRIP3
>>bta-miR-133a	ENSBTAG00000014354	FXYD6
>>bta-miR-133a	ENSBTAG00000019436	SLC39A13
>>bta-miR-133a	ENSBTAG00000002382	DDX10
>>bta-miR-133a	ENSBTAG00000010889	FSHB
>>bta-miR-133a	ENSBTAG00000038756	GLB1L3
>>bta-miR-133a	ENSBTAG00000005193	CRTAM
>>bta-miR-133a	ENSBTAG00000018479	PTPMT1
>>bta-miR-133a	ENSBTAG00000003566	ARFIP2
>>bta-miR-133a	ENSBTAG00000001028	MAP6
>>bta-miR-133a	ENSBTAG00000047652
>>bta-miR-133a	ENSBTAG00000014136
>>bta-miR-133a	ENSBTAG00000038238
>>bta-miR-133a	ENSBTAG00000020015	DFFB
>>bta-miR-133a	ENSBTAG00000045582	ARPC5
>>bta-miR-133a	ENSBTAG00000008132	SOX13
>>bta-miR-133a	ENSBTAG00000005940	PRKAB1
>>bta-miR-133a	ENSBTAG00000003107	LHX5
>>bta-miR-133a	ENSBTAG00000032097	FBXO21
>>bta-miR-133a	ENSBTAG00000009797	RIMBP2
>>bta-miR-133a	ENSBTAG00000015767	RNF10
>>bta-miR-133a	ENSBTAG00000004203
>>bta-miR-133a	ENSBTAG00000012465	FOXC2
>>bta-miR-133a	ENSBTAG00000002522	SYT5
>>bta-miR-133a	ENSBTAG00000038674	ZNF677
>>bta-miR-133a	ENSBTAG00000032763	RANBP10
>>bta-miR-133a	ENSBTAG00000001857	DOK4
>>bta-miR-133a	ENSBTAG00000020836	FAM92B
>>bta-miR-133a	ENSBTAG00000001104	CMTM4
>>bta-miR-133a	ENSBTAG00000002573	UBA2
>>bta-miR-133a	ENSBTAG00000010493	SERTAD1
>>bta-miR-133a	ENSBTAG00000014553	ATP6V0D1
>>bta-miR-133a	ENSBTAG00000013985	FKRP
>>bta-miR-133a	ENSBTAG00000012176	QPCTL
>>bta-miR-133a	ENSBTAG00000018421	WWP2
>>bta-miR-133a	ENSBTAG00000023730	TUBB3
>>bta-miR-133a	ENSBTAG00000019461	NUMBL
>>bta-miR-133a	ENSBTAG00000013105	SYT3
>>bta-miR-133a	ENSBTAG00000013941	TANGO6
>>bta-miR-133a	ENSBTAG00000017847	PPP1R12C
>>bta-miR-133a	ENSBTAG00000020781	SETD6
>>bta-miR-133a	ENSBTAG00000001852
>>bta-miR-133a	ENSBTAG00000011491
>>bta-miR-133a	ENSBTAG00000030333
>>bta-miR-133a	ENSBTAG00000007390	VAT1
>>bta-miR-133a	ENSBTAG00000007958	TNS4
>>bta-miR-133a	ENSBTAG00000013273	PIGL
>>bta-miR-133a	ENSBTAG00000014377	CHD3
>>bta-miR-133a	ENSBTAG00000013270	TTC19
>>bta-miR-133a	ENSBTAG00000035587	ARRB2
>>bta-miR-133a	ENSBTAG00000019097	CNTNAP1
>>bta-miR-133a	ENSBTAG00000015751	MEOX1
>>bta-miR-133a	ENSBTAG00000018314	MED11
>>bta-miR-133a	ENSBTAG00000011729	STARD3
>>bta-miR-133a	ENSBTAG00000020859	SERPINF2
>>bta-miR-133a	ENSBTAG00000015352	MTMR4
>>bta-miR-133a	ENSBTAG00000013100
>>bta-miR-133a	ENSBTAG00000046273	FAM57A
>>bta-miR-133a	ENSBTAG00000025126
>>bta-miR-133a	ENSBTAG00000030209	ARHGDIA
>>bta-miR-133a	ENSBTAG00000009864	B4GALNT2
>>bta-miR-133a	ENSBTAG00000016847	ARL4D
>>bta-miR-133a	ENSBTAG00000032021	RALB
>>bta-miR-133a	ENSBTAG00000013131	FAM110D
>>bta-miR-133a	ENSBTAG00000027694
>>bta-miR-133a	ENSBTAG00000007258	GAD1
>>bta-miR-133a	ENSBTAG00000002988	TMEM57
>>bta-miR-133a	ENSBTAG00000021103	SLC35F5
>>bta-miR-133a	ENSBTAG00000023963	RHBDD1
>>bta-miR-133a	ENSBTAG00000030435	PNRC2
>>bta-miR-133a	ENSBTAG00000012997	SMPDL3B
>>bta-miR-133a	ENSBTAG00000009859	SUMO1
>>bta-miR-133a	ENSBTAG00000002779	GABRP
>>bta-miR-133a	ENSBTAG00000010370	C14orf79
>>bta-miR-133a	ENSBTAG00000018905	MAN2A2
>>bta-miR-133a	ENSBTAG00000006987	CERS3
>>bta-miR-133a	ENSBTAG00000013060	IQGAP1
>>bta-miR-133a	ENSBTAG00000010863	DCP1A
>>bta-miR-133a	ENSBTAG00000005857	SLC6A1
>>bta-miR-133a	ENSBTAG00000006567	VIPR1
>>bta-miR-133a	ENSBTAG00000011628	EGFR
>>bta-miR-133a	ENSBTAG00000012328	GHRL
>>bta-miR-133a	ENSBTAG00000009183	SHISA5
>>bta-miR-133a	ENSBTAG00000003501	SACM1L
>>bta-miR-133a	ENSBTAG00000037949
>>bta-miR-133a	ENSBTAG00000012058
>>bta-miR-133a	ENSBTAG00000012069
>>bta-miR-133a	ENSBTAG00000008191	SLC39A7
>>bta-miR-133a	ENSBTAG00000000016	LTA
>>bta-miR-133a	ENSBTAG00000010007	MAPK13
>>bta-miR-133a	ENSBTAG00000025526	MDC1
>>bta-miR-133a	ENSBTAG00000005975	OARD1
>>bta-miR-133a	ENSBTAG00000046957	DOK6
>>bta-miR-133a	ENSBTAG00000004940	CELF4
>>bta-miR-133a	ENSBTAG00000018938	C16orf5
>>bta-miR-133a	ENSBTAG00000037549	MBLAC1
>>bta-miR-133a	ENSBTAG00000000345	CLDN15
>>bta-miR-133a	ENSBTAG00000020051	C16orf82
>>bta-miR-133a	ENSBTAG00000003577	GSPT1
>>bta-miR-133a	ENSBTAG00000019567	IL21R
>>bta-miR-133a	ENSBTAG00000019322	HABP2
>>bta-miR-133a	ENSBTAG00000004895	AFAP1L2
>>bta-miR-133a	ENSBTAG00000002010	PI4K2A
>>bta-miR-133a	ENSBTAG00000015019	OBFC1
>>bta-miR-133a	ENSBTAG00000004321	SFXN2
>>bta-miR-133a	ENSBTAG00000047284
>>bta-miR-133a	ENSBTAG00000015457	FGFR1
>>bta-miR-133a	ENSBTAG00000034954
>>bta-miR-133a	ENSBTAG00000009245	PPP2CB
>>bta-miR-133a	ENSBTAG00000010694	BICC1
>>bta-miR-133a	ENSBTAG00000000535	PCNX2
>>bta-miR-133a	ENSBTAG00000013068	GGPS1
>>bta-miR-133a	ENSBTAG00000009490	STX5
>>bta-miR-133a	ENSBTAG00000016551
>>bta-miR-133a	ENSBTAG00000019696	RCE1
>>bta-miR-133a	ENSBTAG00000016502
>>bta-miR-133a	ENSBTAG00000003548	GSTP1
>>bta-miR-133a	ENSBTAG00000013363	CAP1
>>bta-miR-133a	ENSBTAG00000009213	Tom40B
>>bta-miR-133a	ENSBTAG00000021705	UFC1
>>bta-miR-133a	ENSBTAG00000001599	SV2A
>>bta-miR-133a	ENSBTAG00000009617	SLC2A1
>>bta-miR-133a	ENSBTAG00000006234	NPR1
>>bta-miR-133a	ENSBTAG00000007515	UBE2Q1
>>bta-miR-133a	ENSBTAG00000021444	TWIST2
>>bta-miR-133a	ENSBTAG00000014530	NTNG1
>>bta-miR-133a	ENSBTAG00000012495
>>bta-miR-133a	ENSBTAG00000005719	GJB4
>>bta-miR-133a	ENSBTAG00000009338	LRRC7
>>bta-miR-133a	ENSBTAG00000008367	LIX1L
>>bta-miR-133a	ENSBTAG00000005110	CADPS2
>>bta-miR-133a	ENSBTAG00000007442	AKAP9
>>bta-miR-133a	ENSBTAG00000012119	PTPRZ1
>>bta-miR-133a	ENSBTAG00000009786	SCIN
>>bta-miR-133a	ENSBTAG00000014273	NRF1
>>bta-miR-133a	ENSBTAG00000003994	IgFBp3
>>bta-miR-133a	ENSBTAG00000004587	DUSP6
>>bta-miR-133a	ENSBTAG00000007531	NCF4
>>bta-miR-133a	ENSBTAG00000004380	STAT2
>>bta-miR-133a	ENSBTAG00000016910	METTL21B
>>bta-miR-133a	ENSBTAG00000014758	WIF1
>>bta-miR-133a	ENSBTAG00000018993	ITGB7
>>bta-miR-133a	ENSBTAG00000004427	OSBPL8
>>bta-miR-133a	ENSBTAG00000015878	RHNO1
>>bta-miR-133a	ENSBTAG00000002693	KANSL2
>>bta-miR-133a	ENSBTAG00000006200	SLC25A17
>>bta-miR-133a	ENSBTAG00000020664	DNAJC14
>>bta-miR-133a	ENSBTAG00000012034	KRT4
>>bta-miR-133a	ENSBTAG00000032148	TMEM117
>>bta-miR-133a	ENSBTAG00000007204	KRT80
>>bta-miR-133a	ENSBTAG00000030189	EFCAB6
>>bta-miR-133a	ENSBTAG00000011765	GABARAPL1
>>bta-miR-133a	ENSBTAG00000004556
>>bta-miR-133a	ENSBTAG00000030255	PDXP
>>bta-miR-133a	ENSBTAG00000025837	RFX4
>>bta-miR-133a	ENSBTAG00000007164	FGFR3
>>bta-miR-133a	ENSBTAG00000016805	SGMS2
>>bta-miR-133a	ENSBTAG00000014515
>>bta-miR-133a	ENSBTAG00000003652	TMEM128
>>bta-miR-133a	ENSBTAG00000020525	SEC31A
>>bta-miR-133a	ENSBTAG00000016874
>>bta-miR-133a	ENSBTAG00000020721	MRPL55
>>bta-miR-133a	ENSBTAG00000014373	CETN3
>>bta-miR-133a	ENSBTAG00000001002	TCF7
>>bta-miR-133a	ENSBTAG00000045828	PTBP1
>>bta-miR-133a	ENSBTAG00000015721	RAVER1
>>bta-miR-133a	ENSBTAG00000038186
>>bta-miR-133a	ENSBTAG00000025425	RAB24
>>bta-miR-133a	ENSBTAG00000020229	ATP8B3
>>bta-miR-133a	ENSBTAG00000018655	MYDGF
>>bta-miR-133a	ENSBTAG00000010487	SMIM3
>>bta-miR-133a	ENSBTAG00000019950
>>bta-miR-133a	ENSBTAG00000013291	ARMC6
>>bta-miR-133a	ENSBTAG00000008340	ATOX1
>>bta-miR-133a	ENSBTAG00000025788	MPV17L2
>>bta-miR-133a	ENSBTAG00000011763	RIOK2
>>bta-miR-133a	ENSBTAG00000017550	CSNK1G3
>>bta-miR-133a	ENSBTAG00000020766	ABCA7
>>bta-miR-133a	ENSBTAG00000000469	PPP2CA
>>bta-miR-133a	ENSBTAG00000008202	PRKCSH
>>bta-miR-133a	ENSBTAG00000005961	CDC42SE2
>>bta-miR-133a	ENSBTAG00000000613	ELAVL1
>>bta-miR-133a	ENSBTAG00000012223	TNFSF14
>>bta-miR-133a	ENSBTAG00000014124	MLLT3
>>bta-miR-133a	ENSBTAG00000002457	SEC61B
>>bta-miR-133a	ENSBTAG00000011770
>>bta-miR-133a	ENSBTAG00000001137	CLTA
>>bta-miR-133a	ENSBTAG00000013974	TMEM215
>>bta-miR-133a	ENSBTAG00000004499	RGS3
>>bta-miR-133a	ENSBTAG00000001322	SAXO1
>>bta-miR-133a	ENSBTAG00000037986	PNMA2
>>bta-miR-133a	ENSBTAG00000014103	SH3GL2
>>bta-miR-133a	ENSBTAG00000005827	FIG4
>>bta-miR-133a	ENSBTAG00000016751	MYO6
>>bta-miR-133a	ENSBTAG00000017527	AIM1
>>bta-miR-133a	ENSBTAG00000035370	TBPL1
>>bta-miR-133a	ENSBTAG00000003015	SESN1
>>bta-miR-133a	ENSBTAG00000002827	ACAT2
>>bta-miR-133a	ENSBTAG00000033535
>>bta-miR-133a	ENSBTAG00000002562	PRAF2
>>bta-miR-133a	ENSBTAG00000005290	CLDN2
>>bta-miR-133a	ENSBTAG00000013308	RBMXL1
>>bta-miR-133a	ENSBTAG00000013279	FOXP3
>>bta-miR-133a	ENSBTAG00000002561	CCDC120
>>bta-miR-133a	ENSBTAG00000004962	BCORL1
>>bta-miR-133a	ENSBTAG00000017801	ATP6AP2
>>bta-miR-133a	ENSBTAG00000001977	YIPF6
>>bta-miR-133a	ENSBTAG00000003418	MSN
>>bta-miR-135a	ENSBTAG00000014451	YEATS2
>>bta-miR-135a	ENSBTAG00000014960	SCHIP1
>>bta-miR-135a	ENSBTAG00000001497	MRAS
>>bta-miR-135a	ENSBTAG00000015413	RASA2
>>bta-miR-135a	ENSBTAG00000014306	DOPEY2
>>bta-miR-135a	ENSBTAG00000007939	CHMP2B
>>bta-miR-135a	ENSBTAG00000001209	PHLDB2
>>bta-miR-135a	ENSBTAG00000021910	TBL1XR1
>>bta-miR-135a	ENSBTAG00000003916	DPH3
>>bta-miR-135a	ENSBTAG00000033679	HLCS
>>bta-miR-135a	ENSBTAG00000000183	TRAT1
>>bta-miR-135a	ENSBTAG00000035844
>>bta-miR-135a	ENSBTAG00000020073	NCEH1
>>bta-miR-135a	ENSBTAG00000011802	COL6A1
>>bta-miR-135a	ENSBTAG00000015546	MINA
>>bta-miR-135a	ENSBTAG00000001968
>>bta-miR-135a	ENSBTAG00000019625	EHHADH
>>bta-miR-135a	ENSBTAG00000013602	BRWD1
>>bta-miR-135a	ENSBTAG00000018422	RIPK3
>>bta-miR-135a	ENSBTAG00000013652	GTF2A1
>>bta-miR-135a	ENSBTAG00000018852	APC
>>bta-miR-135a	ENSBTAG00000002586	TCF12
>>bta-miR-135a	ENSBTAG00000011757	PSEN1
>>bta-miR-135a	ENSBTAG00000004171	GPHN
>>bta-miR-135a	ENSBTAG00000014822	MRPL52
>>bta-miR-135a	ENSBTAG00000009923	CIPC
>>bta-miR-135a	ENSBTAG00000020475	VIPAS39
>>bta-miR-135a	ENSBTAG00000014501	FERMT2
>>bta-miR-135a	ENSBTAG00000002046
>>bta-miR-135a	ENSBTAG00000019017	IFITM1
>>bta-miR-135a	ENSBTAG00000040296	GPR21
>>bta-miR-135a	ENSBTAG00000020873	MAT2A
>>bta-miR-135a	ENSBTAG00000001321	IL1B
>>bta-miR-135a	ENSBTAG00000015151	FOXN2
>>bta-miR-135a	ENSBTAG00000031335	BRE
>>bta-miR-135a	ENSBTAG00000013923	QPCT
>>bta-miR-135a	ENSBTAG00000018291	C2orf68
>>bta-miR-135a	ENSBTAG00000020412	RAP2A
>>bta-miR-135a	ENSBTAG00000013201	ALOX5AP
>>bta-miR-135a	ENSBTAG00000038495
>>bta-miR-135a	ENSBTAG00000012443	DIAPH3
>>bta-miR-135a	ENSBTAG00000014227	NDFIP2
>>bta-miR-135a	ENSBTAG00000015438	RRBP1
>>bta-miR-135a	ENSBTAG00000047991
>>bta-miR-135a	ENSBTAG00000035323
>>bta-miR-135a	ENSBTAG00000045520	PDYN
>>bta-miR-135a	ENSBTAG00000005275	PKIG
>>bta-miR-135a	ENSBTAG00000015581	COL9A3
>>bta-miR-135a	ENSBTAG00000004278	APMAP
>>bta-miR-135a	ENSBTAG00000008303
>>bta-miR-135a	ENSBTAG00000027316	UBE2V1
>>bta-miR-135a	ENSBTAG00000018263	WAC
>>bta-miR-135a	ENSBTAG00000006529	PDSS1
>>bta-miR-135a	ENSBTAG00000013387	CHMP4B
>>bta-miR-135a	ENSBTAG00000007648	NET1
>>bta-miR-135a	ENSBTAG00000003185	ASAP1
>>bta-miR-135a	ENSBTAG00000004243
>>bta-miR-135a	ENSBTAG00000003827	RIMS2
>>bta-miR-135a	ENSBTAG00000009578	PTK2
>>bta-miR-135a	ENSBTAG00000014458	MROH1
>>bta-miR-135a	ENSBTAG00000006702	EIF3E
>>bta-miR-135a	ENSBTAG00000037571	EBAG9
>>bta-miR-135a	ENSBTAG00000020407	MTSS1
>>bta-miR-135a	ENSBTAG00000007386	NUDCD1
>>bta-miR-135a	ENSBTAG00000011709	IMPA1
>>bta-miR-135a	ENSBTAG00000003098	MTDH
>>bta-miR-135a	ENSBTAG00000007423	TNFRSF11B
>>bta-miR-135a	ENSBTAG00000022588	C8orf34
>>bta-miR-135a	ENSBTAG00000002448	SNTG1
>>bta-miR-135a	ENSBTAG00000016869	POLD3
>>bta-miR-135a	ENSBTAG00000018261	PDHX
>>bta-miR-135a	ENSBTAG00000011227	TRPC6
>>bta-miR-135a	ENSBTAG00000002887	DDI1
>>bta-miR-135a	ENSBTAG00000038062	FUT4
>>bta-miR-135a	ENSBTAG00000038737	P2RY6
>>bta-miR-135a	ENSBTAG00000009067	DDX6
>>bta-miR-135a	ENSBTAG00000005913	PATL1
>>bta-miR-135a	ENSBTAG00000047406
>>bta-miR-135a	ENSBTAG00000021709	SPI1
>>bta-miR-135a	ENSBTAG00000006579	P4HA3
>>bta-miR-135a	ENSBTAG00000003177	SLC25A33
>>bta-miR-135a	ENSBTAG00000009309	PEX10
>>bta-miR-135a	ENSBTAG00000024539	SPSB1
>>bta-miR-135a	ENSBTAG00000002974	FMO2
>>bta-miR-135a	ENSBTAG00000031749
>>bta-miR-135a	ENSBTAG00000012781	TP53BP2
>>bta-miR-135a	ENSBTAG00000014777	FBXO6
>>bta-miR-135a	ENSBTAG00000016703	CDC73
>>bta-miR-135a	ENSBTAG00000012349	LAX1
>>bta-miR-135a	ENSBTAG00000013631	GLUL
>>bta-miR-135a	ENSBTAG00000002575
>>bta-miR-135a	ENSBTAG00000008001	NUCKS1
>>bta-miR-135a	ENSBTAG00000013849	RGS13
>>bta-miR-135a	ENSBTAG00000020518	PARK7
>>bta-miR-135a	ENSBTAG00000013535
>>bta-miR-135a	ENSBTAG00000013411
>>bta-miR-135a	ENSBTAG00000004284	UFD1L
>>bta-miR-135a	ENSBTAG00000011198	PPP1CC
>>bta-miR-135a	ENSBTAG00000002697	KCTD10
>>bta-miR-135a	ENSBTAG00000008571	CUX2
>>bta-miR-135a	ENSBTAG00000005183	MVK
>>bta-miR-135a	ENSBTAG00000002828	RNF185
>>bta-miR-135a	ENSBTAG00000018048	MED15
>>bta-miR-135a	ENSBTAG00000010376	TMEM184C
>>bta-miR-135a	ENSBTAG00000019854	ABCE1
>>bta-miR-135a	ENSBTAG00000006657	ZDHHC8
>>bta-miR-135a	ENSBTAG00000011102	TPCN1
>>bta-miR-135a	ENSBTAG00000016514	CPE
>>bta-miR-135a	ENSBTAG00000008743
>>bta-miR-135a	ENSBTAG00000019229	TMEM144
>>bta-miR-135a	ENSBTAG00000003208	RAB33B
>>bta-miR-135a	ENSBTAG00000019887
>>bta-miR-135a	ENSBTAG00000007216	DPF1
>>bta-miR-135a	ENSBTAG00000010878	HYDIN
>>bta-miR-135a	ENSBTAG00000008573	ZFP36
>>bta-miR-135a	ENSBTAG00000027431	ZNF227
>>bta-miR-125a	ENSBTAG00000005367	VRK3
>>bta-miR-125a	ENSBTAG00000004842	RSPRY1
>>bta-miR-125a	ENSBTAG00000008777
>>bta-miR-125a	ENSBTAG00000012985	FUK
>>bta-miR-125a	ENSBTAG00000006638	BCL2L12
>>bta-miR-125a	ENSBTAG00000005615	CEACAM1
>>bta-miR-125a	ENSBTAG00000002817	SLC46A1
>>bta-miR-125a	ENSBTAG00000018920	TRIM47
>>bta-miR-125a	ENSBTAG00000017409	DLX3
>>bta-miR-125a	ENSBTAG00000004129	CCL11
>>bta-miR-125a	ENSBTAG00000017380	MYO18A
>>bta-miR-125a	ENSBTAG00000018808	SLC25A35
>>bta-miR-125a	ENSBTAG00000014799	ARMC7
>>bta-miR-125a	ENSBTAG00000006250	CASC3
>>bta-miR-125a	ENSBTAG00000001154	DGAT2
>>bta-miR-125a	ENSBTAG00000021166	FAM71A
>>bta-miR-125a	ENSBTAG00000022395	SAA1
>>bta-miR-133a	ENSBTAG00000017007	TRIB3
>>bta-miR-135a	ENSBTAG00000010868	SIAH1
>>bta-miR-135a	ENSBTAG00000020449	ETFB
>>bta-miR-135a	ENSBTAG00000003462	ZNF135
>>bta-miR-135a	ENSBTAG00000033078	CNEP1R1
>>bta-miR-135a	ENSBTAG00000012509	DYRK1B
>>bta-miR-135a	ENSBTAG00000001659
>>bta-miR-135a	ENSBTAG00000000803
>>bta-miR-135a	ENSBTAG00000016896	HERPUD1
>>bta-miR-135a	ENSBTAG00000003894	NDRG4
>>bta-miR-135a	ENSBTAG00000015308	SMARCE1
>>bta-miR-135a	ENSBTAG00000012293	SPAG9
>>bta-miR-135a	ENSBTAG00000005664	YWHAE
>>bta-miR-135a	ENSBTAG00000007176	GDPD1
>>bta-miR-135a	ENSBTAG00000002267	ANKRD40
>>bta-miR-135a	ENSBTAG00000021927	AATF
>>bta-miR-135a	ENSBTAG00000008773	GUCY2D
>>bta-miR-135a	ENSBTAG00000018381	CRLF3
>>bta-miR-135a	ENSBTAG00000019907	WNK4
>>bta-miR-135a	ENSBTAG00000019082	RAD51D
>>bta-miR-135a	ENSBTAG00000008442	NSF
>>bta-miR-135a	ENSBTAG00000039819	RPH3AL
>>bta-miR-135a	ENSBTAG00000009711	RPA1
>>bta-miR-135a	ENSBTAG00000046075
>>bta-miR-135a	ENSBTAG00000001717	AURKB
>>bta-miR-135a	ENSBTAG00000008545	ATF3
>>bta-miR-135a	ENSBTAG00000018973	COPS3
>>bta-miR-135a	ENSBTAG00000019870	SLC14A1
>>bta-miR-136	ENSBTAG00000039695	PPP1R18
>>bta-miR-136	ENSBTAG00000003499	ENPP4
>>bta-miR-136	ENSBTAG00000031871	NKAPL
>>bta-miR-136	ENSBTAG00000025494	PAQR8
>>bta-miR-136	ENSBTAG00000017818	MOG
>>bta-miR-136	ENSBTAG00000004288	GSTA4
>>bta-miR-136	ENSBTAG00000012918	CRISP3
>>bta-miR-136	ENSBTAG00000011760	MRPL14
>>bta-miR-136	ENSBTAG00000000585	LY6G6C
>>bta-miR-136	ENSBTAG00000002166	CRISP2
>>bta-miR-136	ENSBTAG00000021334	C18orf32
>>bta-miR-136	ENSBTAG00000022890
>>bta-miR-136	ENSBTAG00000003801	MBD1
>>bta-miR-136	ENSBTAG00000016666	KIAA1468
>>bta-miR-136	ENSBTAG00000009047	YPEL3
>>bta-miR-136	ENSBTAG00000002094	ATP5J2
>>bta-miR-136	ENSBTAG00000009046	TBX6
>>bta-miR-136	ENSBTAG00000009534	NDUFB10
>>bta-miR-136	ENSBTAG00000008295	ACTL6B
>>bta-miR-136	ENSBTAG00000000179	RPUSD1
>>bta-miR-136	ENSBTAG00000047448	C16orf54
>>bta-miR-136	ENSBTAG00000026375	RMI2
>>bta-miR-136	ENSBTAG00000003842	RABGEF1
>>bta-miR-136	ENSBTAG00000031598	GBAS
>>bta-miR-136	ENSBTAG00000007012	ZNF3
>>bta-miR-136	ENSBTAG00000004318	ARL3
>>bta-miR-136	ENSBTAG00000023549
>>bta-miR-136	ENSBTAG00000018966	PLCE1
>>bta-miR-136	ENSBTAG00000020981	42434
>>bta-miR-136	ENSBTAG00000019623	GRID1
>>bta-miR-136	ENSBTAG00000033008	MYOZ1
>>bta-miR-136	ENSBTAG00000020219	MSS51
>>bta-miR-136	ENSBTAG00000011991	DRGX
>>bta-miR-136	ENSBTAG00000016191	ZNF32
>>bta-miR-136	ENSBTAG00000000455	CREBZF
>>bta-miR-136	ENSBTAG00000011865	MTA2
>>bta-miR-136	ENSBTAG00000005069	TM7SF2
>>bta-miR-136	ENSBTAG00000011666	THRSP
>>bta-miR-136	ENSBTAG00000015745	RAB3IL1
>>bta-miR-136	ENSBTAG00000005903	LRP5
>>bta-miR-136	ENSBTAG00000013017	GNAT2
>>bta-miR-136	ENSBTAG00000009042	ATXN7L2
>>bta-miR-136	ENSBTAG00000002096
>>bta-miR-136	ENSBTAG00000012887	FCER1A
>>bta-miR-136	ENSBTAG00000030674	AK4
>>bta-miR-136	ENSBTAG00000027832
>>bta-miR-136	ENSBTAG00000004494	B4GALNT1
>>bta-miR-136	ENSBTAG00000015562	PLBD1
>>bta-miR-136	ENSBTAG00000012271	THAP2
>>bta-miR-136	ENSBTAG00000016913	AVIL
>>bta-miR-136	ENSBTAG00000003021	SP1
>>bta-miR-136	ENSBTAG00000004832	KIF21A
>>bta-miR-136	ENSBTAG00000010157	Tom22
>>bta-miR-136	ENSBTAG00000016296	GPD1
>>bta-miR-136	ENSBTAG00000019780	USP5
>>bta-miR-136	ENSBTAG00000002799	SLC39A5
>>bta-miR-136	ENSBTAG00000026779	LYZ
>>bta-miR-136	ENSBTAG00000008897	BIN2
>>bta-miR-136	ENSBTAG00000002362	APOLD1
>>bta-miR-136	ENSBTAG00000013173	42616
>>bta-miR-136	ENSBTAG00000019312	TFCP2
>>bta-miR-136	ENSBTAG00000018131	ATF1
>>bta-miR-136	ENSBTAG00000012397	DCK
>>bta-miR-136	ENSBTAG00000039696	SHD
>>bta-miR-136	ENSBTAG00000017079	MFAP3
>>bta-miR-136	ENSBTAG00000012771	CSF1R
>>bta-miR-136	ENSBTAG00000009478	GDF9
>>bta-miR-136	ENSBTAG00000013623	TIMM13
>>bta-miR-136	ENSBTAG00000039275	ERAP2
>>bta-miR-136	ENSBTAG00000030286	GABRA1
>>bta-miR-136	ENSBTAG00000031135	CTXN3
>>bta-miR-136	ENSBTAG00000021471	GIN1
>>bta-miR-136	ENSBTAG00000010871
>>bta-miR-1388-5p	ENSBTAG00000000160
>>bta-miR-1388-5p	ENSBTAG00000011584	CHST2
>>bta-miR-1388-5p	ENSBTAG00000011626	ATP2C1
>>bta-miR-1388-5p	ENSBTAG00000007273	TF
>>bta-miR-1388-5p	ENSBTAG00000011634	ACPP
>>bta-miR-1388-5p	ENSBTAG00000000201	LTN1
>>bta-miR-1388-5p	ENSBTAG00000006884	PABPN1
>>bta-miR-1388-5p	ENSBTAG00000046309
>>bta-miR-1388-5p	ENSBTAG00000016821	SNX22
>>bta-miR-1388-5p	ENSBTAG00000020334	ENTPD5
>>bta-miR-1388-5p	ENSBTAG00000016378	LRP10
>>bta-miR-1388-5p	ENSBTAG00000001671	RTF1
>>bta-miR-1388-5p	ENSBTAG00000014890	CYP19A1
>>bta-miR-1388-5p	ENSBTAG00000011796	TRMT5
>>bta-miR-1388-5p	ENSBTAG00000030801	MNAT1
>>bta-miR-1388-5p	ENSBTAG00000000565	RFX7
>>bta-miR-1388-5p	ENSBTAG00000011338	NREP
>>bta-miR-1388-5p	ENSBTAG00000019819	FUT8
>>bta-miR-1388-5p	ENSBTAG00000005661	SNAP23
>>bta-miR-1388-5p	ENSBTAG00000002179	C15orf41
>>bta-miR-1388-5p	ENSBTAG00000002808	PSMA3
>>bta-miR-1388-5p	ENSBTAG00000012394	CCDC85A
>>bta-miR-1388-5p	ENSBTAG00000009649	DRC1
>>bta-miR-1388-5p	ENSBTAG00000018046
>>bta-miR-1388-5p	ENSBTAG00000015286	GOLGA1
>>bta-miR-1388-5p	ENSBTAG00000015085	CLIC3
>>bta-miR-1388-5p	ENSBTAG00000013675	IL37
>>bta-miR-1388-5p	ENSBTAG00000013314	PBX3
>>bta-miR-1388-5p	ENSBTAG00000021731	TGFBRAP1
>>bta-miR-1388-5p	ENSBTAG00000006008	CAMSAP1
>>bta-miR-1388-5p	ENSBTAG00000025612	URM1
>>bta-miR-1388-5p	ENSBTAG00000003906	SUPT7L
>>bta-miR-1388-5p	ENSBTAG00000021072	DTNB
>>bta-miR-1388-5p	ENSBTAG00000016998	ARL11
>>bta-miR-1388-5p	ENSBTAG00000038268
>>bta-miR-1388-5p	ENSBTAG00000016231	POFUT1
>>bta-miR-1388-5p	ENSBTAG00000016926	C20orf85
>>bta-miR-1388-5p	ENSBTAG00000007703	NMT2
>>bta-miR-1388-5p	ENSBTAG00000006037	WISP2
>>bta-miR-1388-5p	ENSBTAG00000039520
>>bta-miR-1388-5p	ENSBTAG00000038966
>>bta-miR-1388-5p	ENSBTAG00000000291	DHTKD1
>>bta-miR-1388-5p	ENSBTAG00000034441	MACROD2
>>bta-miR-1388-5p	ENSBTAG00000016450	CDNF
>>bta-miR-1388-5p	ENSBTAG00000000559	PLTP
>>bta-miR-1388-5p	ENSBTAG00000026963	NCALD
>>bta-miR-1388-5p	ENSBTAG00000021838	ESRP1
>>bta-miR-1388-5p	ENSBTAG00000001000	CA13
>>bta-miR-1388-5p	ENSBTAG00000036260	LPXN
>>bta-miR-1388-5p	ENSBTAG00000001703	SYT13
>>bta-miR-1388-5p	ENSBTAG00000003692	UCP2
>>bta-miR-1388-5p	ENSBTAG00000009573	C11orf49
>>bta-miR-1388-5p	ENSBTAG00000005945	NXPE4
>>bta-miR-1388-5p	ENSBTAG00000004639	HARBI1
>>bta-miR-1388-5p	ENSBTAG00000027126	MUC15
>>bta-miR-1388-5p	ENSBTAG00000021858	SLC5A12
>>bta-miR-1388-5p	ENSBTAG00000001917	C11orf16
>>bta-miR-1388-5p	ENSBTAG00000009075	RNF207
>>bta-miR-1388-5p	ENSBTAG00000045895	NFASC
>>bta-miR-1388-5p	ENSBTAG00000013499	LHX9
>>bta-miR-1388-5p	ENSBTAG00000007623	CPTP
>>bta-miR-1388-5p	ENSBTAG00000004407	KCNK2
>>bta-miR-1388-5p	ENSBTAG00000002472	CASP9
>>bta-miR-1388-5p	ENSBTAG00000001888	MED13L
>>bta-miR-1388-5p	ENSBTAG00000018833	SVOP
>>bta-miR-1388-5p	ENSBTAG00000008061	RILPL1
>>bta-miR-1388-5p	ENSBTAG00000016680	PPID
>>bta-miR-1388-5p	ENSBTAG00000010368	TPST2
>>bta-miR-1388-5p	ENSBTAG00000019869	DGCR8
>>bta-miR-1388-5p	ENSBTAG00000022120	FGB
>>bta-miR-1388-5p	ENSBTAG00000018563	SFRP2
>>bta-miR-1388-5p	ENSBTAG00000005761	DEDD2
>>bta-miR-1388-5p	ENSBTAG00000019810	AARS
>>bta-miR-1388-5p	ENSBTAG00000015543	ARHGAP35
>>bta-miR-1388-5p	ENSBTAG00000015313	CEACAM19
>>bta-miR-1388-5p	ENSBTAG00000015125	KLK5
>>bta-miR-1388-5p	ENSBTAG00000015129	KLK10
>>bta-miR-1388-5p	ENSBTAG00000002412	CYB5B
>>bta-miR-1388-5p	ENSBTAG00000021157	PPP6R1
>>bta-miR-1388-5p	ENSBTAG00000007334	NFKBID
>>bta-miR-1388-5p	ENSBTAG00000014117	CCDC9
>>bta-miR-1388-5p	ENSBTAG00000040169
>>bta-miR-1388-5p	ENSBTAG00000038325	CES4A
>>bta-miR-1388-5p	ENSBTAG00000037560
>>bta-miR-1388-5p	ENSBTAG00000001116	P4HA2
>>bta-miR-142-3p	ENSBTAG00000004124	CPOX
>>bta-miR-142-3p	ENSBTAG00000039820	CLDN8
>>bta-miR-142-3p	ENSBTAG00000013439	ARHGEF26
>>bta-miR-142-3p	ENSBTAG00000021158	SATB1
>>bta-miR-142-3p	ENSBTAG00000030836	ZBTB21
>>bta-miR-142-3p	ENSBTAG00000009115	SPSB4
>>bta-miR-142-3p	ENSBTAG00000013292	SIDT1
>>bta-miR-142-3p	ENSBTAG00000021276	TFF3
>>bta-miR-142-3p	ENSBTAG00000003981	RRP1
>>bta-miR-142-3p	ENSBTAG00000003851	CCNL1
>>bta-miR-142-3p	ENSBTAG00000044001	LPP
>>bta-miR-142-3p	ENSBTAG00000005066	HSPBAP1
>>bta-miR-142-3p	ENSBTAG00000000566	CCDC14
>>bta-miR-142-3p	ENSBTAG00000017713	KTN1
>>bta-miR-142-3p	ENSBTAG00000040208
>>bta-miR-142-3p	ENSBTAG00000046500
>>bta-miR-142-3p	ENSBTAG00000021872	RASGRP1
>>bta-miR-142-3p	ENSBTAG00000024958	FAM214A
>>bta-miR-142-3p	ENSBTAG00000004558	C15orf48
>>bta-miR-142-3p	ENSBTAG00000008133
>>bta-miR-142-3p	ENSBTAG00000017442	CDO1
>>bta-miR-142-3p	ENSBTAG00000011644
>>bta-miR-142-3p	ENSBTAG00000047909
>>bta-miR-142-3p	ENSBTAG00000003276	PRKCH
>>bta-miR-142-3p	ENSBTAG00000014792	MAP4K5
>>bta-miR-142-3p	ENSBTAG00000012004	TGFB3
>>bta-miR-142-3p	ENSBTAG00000014099	YTHDC2
>>bta-miR-142-3p	ENSBTAG00000017283	GTF3C2
>>bta-miR-142-3p	ENSBTAG00000034255	EIF5B
>>bta-miR-142-3p	ENSBTAG00000003711	EPAS1
>>bta-miR-142-3p	ENSBTAG00000018761	SLC35F6
>>bta-miR-142-3p	ENSBTAG00000004259	HPCAL1
>>bta-miR-142-3p	ENSBTAG00000017429	PREPL
>>bta-miR-142-3p	ENSBTAG00000017158	VSNL1
>>bta-miR-142-3p	ENSBTAG00000019518	ZNF513
>>bta-miR-142-3p	ENSBTAG00000008024	UCHL3
>>bta-miR-142-3p	ENSBTAG00000003710	XPO4
>>bta-miR-142-3p	ENSBTAG00000020726	ARHGEF7
>>bta-miR-142-3p	ENSBTAG00000001344
>>bta-miR-142-3p	ENSBTAG00000007079	LCP1
>>bta-miR-142-3p	ENSBTAG00000000146	FARP1
>>bta-miR-142-3p	ENSBTAG00000011425	PTPRA
>>bta-miR-142-3p	ENSBTAG00000027387	NRSN2
>>bta-miR-142-3p	ENSBTAG00000014917	GTPBP4
>>bta-miR-142-3p	ENSBTAG00000014186	NCOA5
>>bta-miR-142-3p	ENSBTAG00000016445	YME1L1
>>bta-miR-142-3p	ENSBTAG00000013009	AURKA
>>bta-miR-142-3p	ENSBTAG00000016388	SLCO4A1
>>bta-miR-142-3p	ENSBTAG00000021033	SGK2
>>bta-miR-142-3p	ENSBTAG00000010664	PRKCQ
>>bta-miR-142-3p	ENSBTAG00000007335	TPD52
>>bta-miR-142-3p	ENSBTAG00000017249	SBSPON
>>bta-miR-142-3p	ENSBTAG00000018218
>>bta-miR-142-3p	ENSBTAG00000015229	DNAJC5B
>>bta-miR-142-3p	ENSBTAG00000000948	RAB2A
>>bta-miR-142-3p	ENSBTAG00000005585	ANXA13
>>bta-miR-142-3p	ENSBTAG00000002411	CTNND1
>>bta-miR-142-3p	ENSBTAG00000009830	PLEKHB1
>>bta-miR-142-3p	ENSBTAG00000011905	RRAS2
>>bta-miR-142-3p	ENSBTAG00000006835	MCAM
>>bta-miR-142-3p	ENSBTAG00000020046	CLMP
>>bta-miR-142-3p	ENSBTAG00000003295	GORAB
>>bta-miR-142-3p	ENSBTAG00000002219
>>bta-miR-142-3p	ENSBTAG00000034323
>>bta-miR-142-3p	ENSBTAG00000006718	NVL
>>bta-miR-142-3p	ENSBTAG00000020989	SUSD4
>>bta-miR-142-3p	ENSBTAG00000006609	ERRFI1
>>bta-miR-142-3p	ENSBTAG00000013885	ADSS
>>bta-miR-142-3p	ENSBTAG00000010016	SPATA45
>>bta-miR-142-3p	ENSBTAG00000044171	CNIH3
>>bta-miR-142-3p	ENSBTAG00000006188	USH2A
>>bta-miR-142-3p	ENSBTAG00000023784	TMEM88B
>>bta-miR-142-3p	ENSBTAG00000015761	COQ5
>>bta-miR-142-3p	ENSBTAG00000010371	CHAC1
>>bta-miR-142-5p	ENSBTAG00000007066	TMTC4
>>bta-miR-142-5p	ENSBTAG00000039374	IPO5
>>bta-miR-142-5p	ENSBTAG00000004147	FBXO18
>>bta-miR-142-5p	ENSBTAG00000022539	POLR2K
>>bta-miR-142-5p	ENSBTAG00000000632
>>bta-miR-142-5p	ENSBTAG00000044106	SPIDR
>>bta-miR-142-5p	ENSBTAG00000019080	PTH
>>bta-miR-142-5p	ENSBTAG00000009574	ARFGAP2
>>bta-miR-142-5p	ENSBTAG00000012507	PDZD3
>>bta-miR-142-5p	ENSBTAG00000020793	KCNA4
>>bta-miR-142-5p	ENSBTAG00000004358	DARS2
>>bta-miR-142-5p	ENSBTAG00000033322	SRP9
>>bta-miR-142-5p	ENSBTAG00000046172
>>bta-miR-142-5p	ENSBTAG00000010719	ANGPTL1
>>bta-miR-142-5p	ENSBTAG00000004179	PSMD9
>>bta-miR-142-5p	ENSBTAG00000002591	GLTP
>>bta-miR-142-5p	ENSBTAG00000014007	ELMOD2
>>bta-miR-142-5p	ENSBTAG00000012791
>>bta-miR-142-5p	ENSBTAG00000009078
>>bta-miR-142-5p	ENSBTAG00000014113	CCL8
>>bta-miR-142-5p	ENSBTAG00000006088	FAM104A
>>bta-miR-142-5p	ENSBTAG00000008913	TMEM98
>>bta-miR-142-5p	ENSBTAG00000019115	CDC42EP4
>>bta-miR-142-5p	ENSBTAG00000008329	CYTIP
>>bta-miR-142-5p	ENSBTAG00000008755	42436
>>bta-miR-142-5p	ENSBTAG00000015718	CASP8
>>bta-miR-142-5p	ENSBTAG00000009080	ITGB6
>>bta-miR-142-5p	ENSBTAG00000047780	CCDC127
>>bta-miR-142-5p	ENSBTAG00000007020	ZNF502
>>bta-miR-142-5p	ENSBTAG00000010991	TTR
>>bta-miR-142-5p	ENSBTAG00000002507	ATP5A1
>>bta-miR-142-5p	ENSBTAG00000016663	PIGN
>>bta-miR-142-5p	ENSBTAG00000014082	CHST9
>>bta-miR-142-5p	ENSBTAG00000009687	TIMM21
>>bta-miR-142-5p	ENSBTAG00000007142	CPPED1
>>bta-miR-142-5p	ENSBTAG00000014453	PLK1
>>bta-miR-142-5p	ENSBTAG00000020193	DCLRE1A
>>bta-miR-142-5p	ENSBTAG00000017367	IFIT5
>>bta-miR-142-5p	ENSBTAG00000007630	RNF170
>>bta-miR-142-5p	ENSBTAG00000006112	SPRTN
>>bta-miR-142-5p	ENSBTAG00000004965	NUP133
>>bta-miR-142-5p	ENSBTAG00000016882	VPS26A
>>bta-miR-142-5p	ENSBTAG00000019947	SYT7
>>bta-miR-142-5p	ENSBTAG00000039153	RPS6KA4
>>bta-miR-142-5p	ENSBTAG00000002721	ZCCHC11
>>bta-miR-142-5p	ENSBTAG00000000900	LRRC8C
>>bta-miR-142-5p	ENSBTAG00000015220	AGO4
>>bta-miR-142-5p	ENSBTAG00000031575	VAV3
>>bta-miR-142-5p	ENSBTAG00000024240	ACADM
>>bta-miR-142-5p	ENSBTAG00000046797	NRAS
>>bta-miR-142-5p	ENSBTAG00000019611	MAGI3
>>bta-miR-142-5p	ENSBTAG00000021761	BRAF
>>bta-miR-142-5p	ENSBTAG00000001182	42620
>>bta-miR-142-5p	ENSBTAG00000034154	AGMO
>>bta-miR-142-5p	ENSBTAG00000002332	LSM5
>>bta-miR-142-5p	ENSBTAG00000005370	TMTC1
>>bta-miR-142-5p	ENSBTAG00000038896	RPS26
>>bta-miR-142-5p	ENSBTAG00000007323	CPSF6
>>bta-miR-142-5p	ENSBTAG00000015016	CALCOCO1
>>bta-miR-142-5p	ENSBTAG00000006036	ERP27
>>bta-miR-142-5p	ENSBTAG00000026323
>>bta-miR-142-5p	ENSBTAG00000006492
>>bta-miR-142-5p	ENSBTAG00000017375	C4orf32
>>bta-miR-142-5p	ENSBTAG00000017028	USO1
>>bta-miR-142-5p	ENSBTAG00000010956	SCARB2
>>bta-miR-142-5p	ENSBTAG00000003034	GATAD2A
>>bta-miR-142-5p	ENSBTAG00000002736	DNMT1
>>bta-miR-142-5p	ENSBTAG00000033222	CALR3
>>bta-miR-142-5p	ENSBTAG00000003044	SPIN1
>>bta-miR-142-5p	ENSBTAG00000003726	MTMR9
>>bta-miR-142-5p	ENSBTAG00000031793	NUDT2
>>bta-miR-142-5p	ENSBTAG00000002744	MUSK
>>bta-miR-142-5p	ENSBTAG00000001847	CNTLN
>>bta-miR-142-5p	ENSBTAG00000018069	TNFSF15
>>bta-miR-142-5p	ENSBTAG00000006551
>>bta-miR-142-5p	ENSBTAG00000039080	SLC22A3
>>bta-miR-142-5p	ENSBTAG00000038595
>>bta-miR-142-5p	ENSBTAG00000038815
>>bta-miR-142-5p	ENSBTAG00000007859	VSIG1
>>bta-miR-142-5p	ENSBTAG00000009523	SLC9A6
>>bta-miR-143	ENSBTAG00000000806	ATAD1
>>bta-miR-143	ENSBTAG00000011182	PDLIM1
>>bta-miR-143	ENSBTAG00000011832	ALDH18A1
>>bta-miR-143	ENSBTAG00000011960	GOT1
>>bta-miR-143	ENSBTAG00000016928
>>bta-miR-143	ENSBTAG00000011487	PLEKHS1
>>bta-miR-143	ENSBTAG00000010785	FAS
>>bta-miR-143	ENSBTAG00000007049	MBL2
>>bta-miR-143	ENSBTAG00000003516	TM2D2
>>bta-miR-143	ENSBTAG00000034952
>>bta-miR-143	ENSBTAG00000010109	CDK1
>>bta-miR-143	ENSBTAG00000012393	AGT
>>bta-miR-143	ENSBTAG00000000162	ANAPC16
>>bta-miR-143	ENSBTAG00000021883	AP3M1
>>bta-miR-143	ENSBTAG00000004116
>>bta-miR-143	ENSBTAG00000022960	HEPHL1
>>bta-miR-143	ENSBTAG00000007479	CCDC90B
>>bta-miR-143	ENSBTAG00000012512	GPR137
>>bta-miR-143	ENSBTAG00000019226
>>bta-miR-143	ENSBTAG00000015793	RAB38
>>bta-miR-143	ENSBTAG00000019700	PC
>>bta-miR-143	ENSBTAG00000001391	ANKRD42
>>bta-miR-143	ENSBTAG00000018650	HEPACAM
>>bta-miR-143	ENSBTAG00000004786	TMEM134
>>bta-miR-143	ENSBTAG00000022160	NAP1L4
>>bta-miR-143	ENSBTAG00000016956	GANAB
>>bta-miR-143	ENSBTAG00000012141	RAD9A
>>bta-miR-143	ENSBTAG00000024849
>>bta-miR-143	ENSBTAG00000018888	DPH2
>>bta-miR-143	ENSBTAG00000039540
>>bta-miR-143	ENSBTAG00000000497	AKR1A1
>>bta-miR-143	ENSBTAG00000013018	AMPD2
>>bta-miR-143	ENSBTAG00000019131	CELF3
>>bta-miR-143	ENSBTAG00000010622	TRIM46
>>bta-miR-143	ENSBTAG00000039529	BTBD19
>>bta-miR-143	ENSBTAG00000015113	CITED4
>>bta-miR-143	ENSBTAG00000003775	C8B
>>bta-miR-143	ENSBTAG00000000305	LMO4
>>bta-miR-143	ENSBTAG00000013025	HAX1
>>bta-miR-143	ENSBTAG00000045967	LENEP
>>bta-miR-143	ENSBTAG00000012979	ZMYND12
>>bta-miR-143	ENSBTAG00000007537	PEX19
>>bta-miR-143	ENSBTAG00000009436	TMEM79
>>bta-miR-143	ENSBTAG00000021217	COL11A1
>>bta-miR-143	ENSBTAG00000012374	C2orf54
>>bta-miR-143	ENSBTAG00000009421	CD1E
>>bta-miR-143	ENSBTAG00000014079	GIGYF2
>>bta-miR-143	ENSBTAG00000034609
>>bta-miR-143	ENSBTAG00000020247	ADCYAP1R1
>>bta-miR-143	ENSBTAG00000007680	THSD7A
>>bta-miR-143	ENSBTAG00000012211	HOXA5
>>bta-miR-143	ENSBTAG00000040331
>>bta-miR-143	ENSBTAG00000015654	PON1
>>bta-miR-143	ENSBTAG00000040388
>>bta-miR-143	ENSBTAG00000018972	GARS
>>bta-miR-143	ENSBTAG00000002259
>>bta-miR-143	ENSBTAG00000009867	FAM71F1
>>bta-miR-143	ENSBTAG00000008895
>>bta-miR-143	ENSBTAG00000012968	COA1
>>bta-miR-143	ENSBTAG00000017680	NOS3
>>bta-miR-143	ENSBTAG00000003633
>>bta-miR-143	ENSBTAG00000005285	MRPS33
>>bta-miR-143	ENSBTAG00000024245
>>bta-miR-143	ENSBTAG00000016709	NT5C3A
>>bta-miR-143	ENSBTAG00000037638	KRT73
>>bta-miR-143	ENSBTAG00000005863
>>bta-miR-143	ENSBTAG00000026819	HDAC7
>>bta-miR-143	ENSBTAG00000007160
>>bta-miR-143	ENSBTAG00000038652
>>bta-miR-143	ENSBTAG00000013956
>>bta-miR-143	ENSBTAG00000004367	COQ10A
>>bta-miR-143	ENSBTAG00000007904	KRT72
>>bta-miR-143	ENSBTAG00000006734	BICD1
>>bta-miR-143	ENSBTAG00000040244
>>bta-miR-143	ENSBTAG00000034295	LAG3
>>bta-miR-143	ENSBTAG00000017064	ING4
>>bta-miR-143	ENSBTAG00000002390	CCDC184
>>bta-miR-143	ENSBTAG00000007592	RARG
>>bta-miR-143	ENSBTAG00000019235	MAGOHB
>>bta-miR-143	ENSBTAG00000015879	TULP3
>>bta-miR-143	ENSBTAG00000011096	ERGIC2
>>bta-miR-143	ENSBTAG00000020237	NECAP1
>>bta-miR-143	ENSBTAG00000006561	RASGEF1B
>>bta-miR-143	ENSBTAG00000008887	PAQR3
>>bta-miR-143	ENSBTAG00000012961
>>bta-miR-143	ENSBTAG00000006643	C4orf19
>>bta-miR-143	ENSBTAG00000039384
>>bta-miR-143	ENSBTAG00000021372	42624
>>bta-miR-143	ENSBTAG00000013569	CD38
>>bta-miR-143	ENSBTAG00000004652	LPAR2
>>bta-miR-143	ENSBTAG00000039493
>>bta-miR-143	ENSBTAG00000002215	GFPT2
>>bta-miR-143	ENSBTAG00000000874	CAST
>>bta-miR-143	ENSBTAG00000008854	RFX1
>>bta-miR-143	ENSBTAG00000001449	SRA1
>>bta-miR-143	ENSBTAG00000004085	ASF1B
>>bta-miR-143	ENSBTAG00000010069	EGR1
>>bta-miR-143	ENSBTAG00000007698	TMEM59L
>>bta-miR-143	ENSBTAG00000016077	ZNF317
>>bta-miR-143	ENSBTAG00000025136	MYOZ3
>>bta-miR-143	ENSBTAG00000005403	ADI1
>>bta-miR-143	ENSBTAG00000045887	DMTN
>>bta-miR-143	ENSBTAG00000015171	CDK20
>>bta-miR-143	ENSBTAG00000003097	DENND4C
>>bta-miR-143	ENSBTAG00000004767	SYK
>>bta-miR-143	ENSBTAG00000012390	ZNF483
>>bta-miR-143	ENSBTAG00000008493	AQP3
>>bta-miR-143	ENSBTAG00000033543
>>bta-miR-143	ENSBTAG00000038181	FOCAD
>>bta-miR-143	ENSBTAG00000017338	FAM205C
>>bta-miR-143	ENSBTAG00000018347	IL33
>>bta-miR-143	ENSBTAG00000016357	VNN2
>>bta-miR-143	ENSBTAG00000019418	UBE3D
>>bta-miR-143	ENSBTAG00000031895	TFB1M
>>bta-miR-143	ENSBTAG00000010507	SLC22A16
>>bta-miR-143	ENSBTAG00000006323	SNX9
>>bta-miR-143	ENSBTAG00000020018	FRK
>>bta-miR-143	ENSBTAG00000046282	VGLL2
>>bta-miR-143	ENSBTAG00000001956	HINT3
>>bta-miR-143	ENSBTAG00000007626	IL2RG
>>bta-miR-143	ENSBTAG00000020418	CA5B
>>bta-miR-143	ENSBTAG00000013721	PSMD10
>>bta-miR-143	ENSBTAG00000007788	GRIPAP1
>>bta-miR-143	ENSBTAG00000003779	ZC4H2
>>bta-miR-143	ENSBTAG00000045779
>>bta-miR-143	ENSBTAG00000005859	LALBA
>>bta-miR-145	ENSBTAG00000021901	TRPM2
>>bta-miR-145	ENSBTAG00000016656	PARP14
>>bta-miR-145	ENSBTAG00000011001	ERG
>>bta-miR-145	ENSBTAG00000019376	FNDC3B
>>bta-miR-145	ENSBTAG00000001150
>>bta-miR-145	ENSBTAG00000015898	RABL3
>>bta-miR-145	ENSBTAG00000003151
>>bta-miR-145	ENSBTAG00000013727	UMPS
>>bta-miR-145	ENSBTAG00000010688	CSTA
>>bta-miR-145	ENSBTAG00000012850	NME9
>>bta-miR-145	ENSBTAG00000045704	IGSF11
>>bta-miR-145	ENSBTAG00000013192	CEP19
>>bta-miR-145	ENSBTAG00000014318	SLC33A1
>>bta-miR-145	ENSBTAG00000014724	EIF4A2
>>bta-miR-145	ENSBTAG00000031981	LRRC57
>>bta-miR-145	ENSBTAG00000047027	C14orf119
>>bta-miR-145	ENSBTAG00000004409	IVD
>>bta-miR-145	ENSBTAG00000001694	TYRO3
>>bta-miR-145	ENSBTAG00000020880	C14orf37
>>bta-miR-145	ENSBTAG00000012139	SIX1
>>bta-miR-145	ENSBTAG00000001183	KLHL33
>>bta-miR-145	ENSBTAG00000010103	TRIM9
>>bta-miR-145	ENSBTAG00000020327	ZNF410
>>bta-miR-145	ENSBTAG00000010361	DLL4
>>bta-miR-145	ENSBTAG00000020379	AREL1
>>bta-miR-145	ENSBTAG00000030595	COX16
>>bta-miR-145	ENSBTAG00000025405	BATF
>>bta-miR-145	ENSBTAG00000014750	EPB41L4A
>>bta-miR-145	ENSBTAG00000027173	CHP1
>>bta-miR-145	ENSBTAG00000000432	TRAC
>>bta-miR-145	ENSBTAG00000010503	TIMM9
>>bta-miR-145	ENSBTAG00000005016	AP3B1
>>bta-miR-145	ENSBTAG00000025311	GMFB
>>bta-miR-145	ENSBTAG00000012724	AJUBA
>>bta-miR-145	ENSBTAG00000023976	ARHGAP25
>>bta-miR-145	ENSBTAG00000003530	DDX31
>>bta-miR-145	ENSBTAG00000013108	HK2
>>bta-miR-145	ENSBTAG00000017255	ATAD2B
>>bta-miR-145	ENSBTAG00000000184	EIF2AK3
>>bta-miR-145	ENSBTAG00000017318	TMEM178A
>>bta-miR-145	ENSBTAG00000000490	RTKN
>>bta-miR-145	ENSBTAG00000010810	UCK1
>>bta-miR-145	ENSBTAG00000031014	LDAH
>>bta-miR-145	ENSBTAG00000021896	NUP214
>>bta-miR-145	ENSBTAG00000015375	SH2D3C
>>bta-miR-145	ENSBTAG00000009415	NUFIP1
>>bta-miR-145	ENSBTAG00000047739
>>bta-miR-145	ENSBTAG00000011563
>>bta-miR-145	ENSBTAG00000001829	SLC17A9
>>bta-miR-145	ENSBTAG00000027446	RSU1
>>bta-miR-145	ENSBTAG00000043964	ARL5B
>>bta-miR-145	ENSBTAG00000002116	ZCCHC3
>>bta-miR-145	ENSBTAG00000008964	DTD1
>>bta-miR-145	ENSBTAG00000003815	EDEM2
>>bta-miR-145	ENSBTAG00000020736	CD40
>>bta-miR-145	ENSBTAG00000016873	OSER1
>>bta-miR-145	ENSBTAG00000017524	CBLN4
>>bta-miR-145	ENSBTAG00000008409	MYC
>>bta-miR-145	ENSBTAG00000003454	RGS20
>>bta-miR-145	ENSBTAG00000013621	DPY19L4
>>bta-miR-145	ENSBTAG00000007534	GGH
>>bta-miR-145	ENSBTAG00000005404	MSC
>>bta-miR-145	ENSBTAG00000019663	DECR1
>>bta-miR-145	ENSBTAG00000006132	DENND3
>>bta-miR-145	ENSBTAG00000038047	H2AFX
>>bta-miR-145	ENSBTAG00000015013	C2CD2L
>>bta-miR-145	ENSBTAG00000006452	CD3D
>>bta-miR-145	ENSBTAG00000001922	AKIP1
>>bta-miR-145	ENSBTAG00000027516	APLNR
>>bta-miR-145	ENSBTAG00000037991
>>bta-miR-145	ENSBTAG00000024781
>>bta-miR-145	ENSBTAG00000020272	SIK2
>>bta-miR-145	ENSBTAG00000033510	MPZL2
>>bta-miR-145	ENSBTAG00000003638	ZNF215
>>bta-miR-145	ENSBTAG00000012774	RAB7B
>>bta-miR-145	ENSBTAG00000013128	ACBD3
>>bta-miR-145	ENSBTAG00000021211	DPT
>>bta-miR-145	ENSBTAG00000018723	SLC25A34
>>bta-miR-145	ENSBTAG00000002590	EXOSC10
>>bta-miR-145	ENSBTAG00000008153	CAMSAP2
>>bta-miR-145	ENSBTAG00000002848	C1orf74
>>bta-miR-145	ENSBTAG00000014540	PERM1
>>bta-miR-145	ENSBTAG00000020837	ARHGEF16
>>bta-miR-145	ENSBTAG00000018722	PLEKHM2
>>bta-miR-145	ENSBTAG00000020760	SNAP29
>>bta-miR-145	ENSBTAG00000003297	OASL
>>bta-miR-145	ENSBTAG00000017069	FAM198B
>>bta-miR-145	ENSBTAG00000017867	YPEL1
>>bta-miR-145	ENSBTAG00000019040	PLBD2
>>bta-miR-145	ENSBTAG00000022069	ATXN2
>>bta-miR-145	ENSBTAG00000005385	POP5
>>bta-miR-145	ENSBTAG00000004043
>>bta-miR-145	ENSBTAG00000016103	CBFB
>>bta-miR-145	ENSBTAG00000015644
>>bta-miR-145	ENSBTAG00000046996	EPN1
>>bta-miR-145	ENSBTAG00000002769	AP1G1
>>bta-miR-145	ENSBTAG00000011632
>>bta-miR-145	ENSBTAG00000011689	LENG8
>>bta-miR-145	ENSBTAG00000017397	ZNF423
>>bta-miR-145	ENSBTAG00000006550	GABARAPL2
>>bta-miR-145	ENSBTAG00000006795
>>bta-miR-145	ENSBTAG00000025242	C17orf78
>>bta-miR-145	ENSBTAG00000016133	MRPS7
>>bta-miR-145	ENSBTAG00000012071	ASGR1
>>bta-miR-145	ENSBTAG00000006189	ACTG1
>>bta-miR-145	ENSBTAG00000008010
>>bta-miR-145	ENSBTAG00000020605	SMTNL2
>>bta-miR-145	ENSBTAG00000005824	SPOP
>>bta-miR-145	ENSBTAG00000030539
>>bta-miR-145	ENSBTAG00000005045	GIP
>>bta-miR-145	ENSBTAG00000002726	CDC27
>>bta-miR-145	ENSBTAG00000019903	RAMP2
>>bta-miR-145	ENSBTAG00000008611	IGFBP4
>>bta-miR-145	ENSBTAG00000032372	GSG2
>>bta-miR-145	ENSBTAG00000038759
>>bta-miR-145	ENSBTAG00000016316	ZZEF1
>>bta-miR-145	ENSBTAG00000010338	FBXO36
>>bta-miR-145	ENSBTAG00000020613	STK16
>>bta-miR-145	ENSBTAG00000038195	CD302
>>bta-miR-145	ENSBTAG00000032515	PLA2R1
>>bta-miR-145	ENSBTAG00000043989	EYA3
>>bta-miR-145	ENSBTAG00000011909	ACVR1
>>bta-miR-145	ENSBTAG00000026812	AOX2
>>bta-miR-145	ENSBTAG00000018236	EPB41L5
>>bta-miR-145	ENSBTAG00000002678	MED18
>>bta-miR-145	ENSBTAG00000004557	DHRS9
>>bta-miR-145	ENSBTAG00000007395	ALS2
>>bta-miR-145	ENSBTAG00000015771	YTHDF2
>>bta-miR-145	ENSBTAG00000011046	CDK7
>>bta-miR-145	ENSBTAG00000033313	SLC38A9
>>bta-miR-145	ENSBTAG00000012124	GPBP1
>>bta-miR-145	ENSBTAG00000021606	ERCC8
>>bta-miR-145	ENSBTAG00000034598
>>bta-miR-145	ENSBTAG00000021304	TP53BP1
>>bta-miR-145	ENSBTAG00000002610	FKBP3
>>bta-miR-145	ENSBTAG00000009985	SIN3A
>>bta-miR-145	ENSBTAG00000007365	NEIL1
>>bta-miR-145	ENSBTAG00000007007	WDR20
>>bta-miR-145	ENSBTAG00000018252	ARRDC4
>>bta-miR-145	ENSBTAG00000009680	FAM177A1
>>bta-miR-145	ENSBTAG00000001618	ALPK3
>>bta-miR-145	ENSBTAG00000035995	TNFAIP2
>>bta-miR-145	ENSBTAG00000017715	HOMER2
>>bta-miR-145	ENSBTAG00000002440	KIF7
>>bta-miR-145	ENSBTAG00000009855	FAN1
>>bta-miR-145	ENSBTAG00000012199	IMP3
>>bta-miR-145	ENSBTAG00000003665	NUP210
>>bta-miR-145	ENSBTAG00000001710	CMTM8
>>bta-miR-145	ENSBTAG00000007846	ITIH3
>>bta-miR-145	ENSBTAG00000010077	FANCD2
>>bta-miR-145	ENSBTAG00000003025	NME6
>>bta-miR-145	ENSBTAG00000013442	GPR62
>>bta-miR-145	ENSBTAG00000038619
>>bta-miR-145	ENSBTAG00000019684	NUDT3
>>bta-miR-145	ENSBTAG00000016549	CARMIL1
>>bta-miR-145	ENSBTAG00000025589	CDKAL1
>>bta-miR-145	ENSBTAG00000039483	DSG3
>>bta-miR-145	ENSBTAG00000021190	CDH2
>>bta-miR-145	ENSBTAG00000004801	PDXDC1
>>bta-miR-145	ENSBTAG00000003191	FSCN1
>>bta-miR-145	ENSBTAG00000007900	FIS1
>>bta-miR-145	ENSBTAG00000015889	CLCN7
>>bta-miR-145	ENSBTAG00000046339	VASN
>>bta-miR-145	ENSBTAG00000002480	NUDT1
>>bta-miR-145	ENSBTAG00000007370	EIF2AK1
>>bta-miR-145	ENSBTAG00000033015	FAHD1
>>bta-miR-145	ENSBTAG00000047673	THUMPD1
>>bta-miR-145	ENSBTAG00000026199	ACTB
>>bta-miR-145	ENSBTAG00000001731	GLYR1
>>bta-miR-145	ENSBTAG00000047572	ZNF789
>>bta-miR-145	ENSBTAG00000015702	PITX3
>>bta-miR-145	ENSBTAG00000004662	SLC16A12
>>bta-miR-145	ENSBTAG00000002435	PTPRE
>>bta-miR-145	ENSBTAG00000010739	BLOC1S2
>>bta-miR-145	ENSBTAG00000003062	FAM160B1
>>bta-miR-145	ENSBTAG00000011197	IPMK
>>bta-miR-145	ENSBTAG00000019872	PIK3AP1
>>bta-miR-145	ENSBTAG00000019434	PDCD4
>>bta-miR-145	ENSBTAG00000022917	FANK1
>>bta-miR-145	ENSBTAG00000000979	SMIM19
>>bta-miR-145	ENSBTAG00000016473	NAT1
>>bta-miR-145	ENSBTAG00000033504	MAK16
>>bta-miR-145	ENSBTAG00000017420	ZMAT4
>>bta-miR-145	ENSBTAG00000046937
>>bta-miR-145	ENSBTAG00000047434	TSNAX
>>bta-miR-145	ENSBTAG00000017509	MYPN
>>bta-miR-145	ENSBTAG00000001037	MAP4K2
>>bta-miR-145	ENSBTAG00000032089	CDC42EP2
>>bta-miR-145	ENSBTAG00000020769	OPCML
>>bta-miR-145	ENSBTAG00000000423	RBM4B
>>bta-miR-145	ENSBTAG00000046359	PHRF1
>>bta-miR-145	ENSBTAG00000013606
>>bta-miR-145	ENSBTAG00000002121	CDK2AP2
>>bta-miR-145	ENSBTAG00000010465
>>bta-miR-145	ENSBTAG00000006812	FAM181B
>>bta-miR-145	ENSBTAG00000033731	PRCP
>>bta-miR-145	ENSBTAG00000000258
>>bta-miR-145	ENSBTAG00000012094	SCAMP3
>>bta-miR-145	ENSBTAG00000008592
>>bta-miR-145	ENSBTAG00000045987
>>bta-miR-145	ENSBTAG00000018711	DENND4B
>>bta-miR-145	ENSBTAG00000030809	C1orf141
>>bta-miR-145	ENSBTAG00000013014	GPR61
>>bta-miR-145	ENSBTAG00000020244	EFNA1
>>bta-miR-145	ENSBTAG00000021635	NUDT17
>>bta-miR-145	ENSBTAG00000017388	SVBP
>>bta-miR-145	ENSBTAG00000037539
>>bta-miR-145	ENSBTAG00000019616	APCS
>>bta-miR-145	ENSBTAG00000008118	RPF1
>>bta-miR-145	ENSBTAG00000040512	PCP4L1
>>bta-miR-145	ENSBTAG00000001942	SNX27
>>bta-miR-145	ENSBTAG00000013320	TSPAN1
>>bta-miR-145	ENSBTAG00000038085
>>bta-miR-145	ENSBTAG00000033423
>>bta-miR-145	ENSBTAG00000017905	WDR91
>>bta-miR-145	ENSBTAG00000005377	SOSTDC1
>>bta-miR-145	ENSBTAG00000017086	GRB10
>>bta-miR-145	ENSBTAG00000014879	FAM185A
>>bta-miR-145	ENSBTAG00000010437	MKLN1
>>bta-miR-145	ENSBTAG00000038795	STARD3NL
>>bta-miR-145	ENSBTAG00000019065	EEPD1
>>bta-miR-145	ENSBTAG00000002151	ASB15
>>bta-miR-145	ENSBTAG00000017001	RBM28
>>bta-miR-145	ENSBTAG00000044068	VWC2
>>bta-miR-145	ENSBTAG00000001592	INSIG1
>>bta-miR-145	ENSBTAG00000035064	C7orf57
>>bta-miR-145	ENSBTAG00000008302	RINT1
>>bta-miR-145	ENSBTAG00000018715	MPLKIP
>>bta-miR-145	ENSBTAG00000045794	C7orf73
>>bta-miR-145	ENSBTAG00000015925	SDHAF3
>>bta-miR-145	ENSBTAG00000004263	ATP6V0A4
>>bta-miR-145	ENSBTAG00000005311	POLR3H
>>bta-miR-145	ENSBTAG00000018745	CEP290
>>bta-miR-145	ENSBTAG00000011274	ENO2
>>bta-miR-145	ENSBTAG00000004048	MCHR1
>>bta-miR-145	ENSBTAG00000013155	COL2A1
>>bta-miR-145	ENSBTAG00000007152	OS9
>>bta-miR-145	ENSBTAG00000026977	PTPRQ
>>bta-miR-145	ENSBTAG00000006879	HOXC11
>>bta-miR-145	ENSBTAG00000003749	KCNMB4
>>bta-miR-145	ENSBTAG00000020933	HCFC2
>>bta-miR-145	ENSBTAG00000011892	SRGAP1
>>bta-miR-145	ENSBTAG00000014829	MYRFL
>>bta-miR-145	ENSBTAG00000030648	MPST
>>bta-miR-145	ENSBTAG00000030423	CLEC1B
>>bta-miR-145	ENSBTAG00000021196	C12orf45
>>bta-miR-145	ENSBTAG00000019157	LRRC10
>>bta-miR-145	ENSBTAG00000032914
>>bta-miR-145	ENSBTAG00000018361	R3HDM2
>>bta-miR-145	ENSBTAG00000001708	TTLL12
>>bta-miR-145	ENSBTAG00000008935	PFDN5
>>bta-miR-145	ENSBTAG00000046936	MRFAP1
>>bta-miR-145	ENSBTAG00000001328	SLBP
>>bta-miR-145	ENSBTAG00000025920
>>bta-miR-145	ENSBTAG00000014038	CDKL2
>>bta-miR-145	ENSBTAG00000004574	UGT8
>>bta-miR-145	ENSBTAG00000003959	ARHGAP24
>>bta-miR-145	ENSBTAG00000012995	MCUB
>>bta-miR-145	ENSBTAG00000001348	COMMD8
>>bta-miR-145	ENSBTAG00000003653	LYAR
>>bta-miR-145	ENSBTAG00000004294	EVI5L
>>bta-miR-145	ENSBTAG00000002738	S1PR2
>>bta-miR-145	ENSBTAG00000017661	RFX2
>>bta-miR-145	ENSBTAG00000012671	TNIP1
>>bta-miR-145	ENSBTAG00000004604	CCDC124
>>bta-miR-145	ENSBTAG00000018322	SEC24A
>>bta-miR-145	ENSBTAG00000002224	UHRF1
>>bta-miR-145	ENSBTAG00000013112	C5orf15
>>bta-miR-145	ENSBTAG00000016841	ATP10B
>>bta-miR-145	ENSBTAG00000009103	UBLCP1
>>bta-miR-145	ENSBTAG00000020843	PCSK1
>>bta-miR-145	ENSBTAG00000017068
>>bta-miR-145	ENSBTAG00000008654	HOOK2
>>bta-miR-145	ENSBTAG00000015116	RAD23A
>>bta-miR-145	ENSBTAG00000016199	CLINT1
>>bta-miR-145	ENSBTAG00000012994	LOX
>>bta-miR-145	ENSBTAG00000000668	SLC22A5
>>bta-miR-145	ENSBTAG00000009328	NWD1
>>bta-miR-145	ENSBTAG00000007122	ZFP2
>>bta-miR-145	ENSBTAG00000020489	SEMA6A
>>bta-miR-145	ENSBTAG00000003012	TRAF1
>>bta-miR-145	ENSBTAG00000011409	CD72
>>bta-miR-145	ENSBTAG00000008539	ENHO
>>bta-miR-145	ENSBTAG00000011394	FAM214B
>>bta-miR-145	ENSBTAG00000047389	TNFRSF10D
>>bta-miR-145	ENSBTAG00000003124	HIATL1
>>bta-miR-145	ENSBTAG00000011397	UNC13B
>>bta-miR-145	ENSBTAG00000013960	PSAT1
>>bta-miR-145	ENSBTAG00000015378
>>bta-miR-145	ENSBTAG00000012922	PHF2
>>bta-miR-145	ENSBTAG00000016867	HSD17B3
>>bta-miR-145	ENSBTAG00000031569	GOLM1
>>bta-miR-145	ENSBTAG00000011224	CITED2
>>bta-miR-145	ENSBTAG00000005083	TULP4
>>bta-miR-145	ENSBTAG00000001446	ABRACL
>>bta-miR-145	ENSBTAG00000009784	RAB32
>>bta-miR-145	ENSBTAG00000017187	TMEM255A
>>bta-miR-145	ENSBTAG00000006818	TMEM185A
>>bta-miR-145	ENSBTAG00000009260	GPM6B
>>bta-miR-145	ENSBTAG00000022920	RNF128
>>bta-miR-145	ENSBTAG00000001514	ASB11
>>bta-miR-145	ENSBTAG00000048173
>>bta-miR-145	ENSBTAG00000002015	RPS6KA6
>>bta-miR-145	ENSBTAG00000019779	RAB39B
>>bta-miR-145	ENSBTAG00000003740	KDM6A
>>bta-miR-146b	ENSBTAG00000006494	CLDN16
>>bta-miR-146b	ENSBTAG00000021251	RIPK4
>>bta-miR-146b	ENSBTAG00000003161	YBEY
>>bta-miR-146b	ENSBTAG00000006142	DHX36
>>bta-miR-146b	ENSBTAG00000010397	B3GNT5
>>bta-miR-146b	ENSBTAG00000044075	SRPRB
>>bta-miR-146b	ENSBTAG00000008862	GOLGB1
>>bta-miR-146b	ENSBTAG00000001405	GLCE
>>bta-miR-146b	ENSBTAG00000016327	SLC28A2
>>bta-miR-146b	ENSBTAG00000015930	DNAL1
>>bta-miR-146b	ENSBTAG00000019496	CDKN3
>>bta-miR-146b	ENSBTAG00000015732	PSMC6
>>bta-miR-146b	ENSBTAG00000005663	HAUS2
>>bta-miR-146b	ENSBTAG00000002921	RMDN3
>>bta-miR-146b	ENSBTAG00000002745	APEX1
>>bta-miR-146b	ENSBTAG00000012804	REEP5
>>bta-miR-146b	ENSBTAG00000018286	RNF181
>>bta-miR-146b	ENSBTAG00000038949
>>bta-miR-146b	ENSBTAG00000011124	LHX3
>>bta-miR-146b	ENSBTAG00000015012	PTRHD1
>>bta-miR-146b	ENSBTAG00000011556	MED22
>>bta-miR-146b	ENSBTAG00000002582	LYG2
>>bta-miR-146b	ENSBTAG00000002105
>>bta-miR-146b	ENSBTAG00000016599	MRPL53
>>bta-miR-146b	ENSBTAG00000024058	EGR4
>>bta-miR-146b	ENSBTAG00000008703	EIF2AK2
>>bta-miR-146b	ENSBTAG00000021140	RMND5A
>>bta-miR-146b	ENSBTAG00000015327	SPTAN1
>>bta-miR-146b	ENSBTAG00000021921	STRBP
>>bta-miR-146b	ENSBTAG00000001865	SGCG
>>bta-miR-146b	ENSBTAG00000010693	LMO7
>>bta-miR-146b	ENSBTAG00000007356	ELF1
>>bta-miR-146b	ENSBTAG00000039714
>>bta-miR-146b	ENSBTAG00000020393	METTL21C
>>bta-miR-146b	ENSBTAG00000006578	SPEF1
>>bta-miR-146b	ENSBTAG00000003977	SLC52A3
>>bta-miR-146b	ENSBTAG00000027937	PrP
>>bta-miR-146b	ENSBTAG00000035643
>>bta-miR-146b	ENSBTAG00000008527	SRSF6
>>bta-miR-146b	ENSBTAG00000046981
>>bta-miR-146b	ENSBTAG00000019488	USP6NL
>>bta-miR-146b	ENSBTAG00000003209	BLCAP
>>bta-miR-146b	ENSBTAG00000006096
>>bta-miR-146b	ENSBTAG00000002115	C20orf96
>>bta-miR-146b	ENSBTAG00000014345
>>bta-miR-146b	ENSBTAG00000018417	PSMF1
>>bta-miR-146b	ENSBTAG00000003872
>>bta-miR-146b	ENSBTAG00000004954	TOX
>>bta-miR-146b	ENSBTAG00000006869	PHF20L1
>>bta-miR-146b	ENSBTAG00000021240	DCSTAMP
>>bta-miR-146b	ENSBTAG00000019910	SDCBP
>>bta-miR-146b	ENSBTAG00000002080	NOV
>>bta-miR-146b	ENSBTAG00000005308	ANGPTL5
>>bta-miR-146b	ENSBTAG00000014847	BBOX1
>>bta-miR-146b	ENSBTAG00000003955	MYO7A
>>bta-miR-146b	ENSBTAG00000002260	NCAPD3
>>bta-miR-146b	ENSBTAG00000036009	TRAF6
>>bta-miR-146b	ENSBTAG00000006564	PSMA1
>>bta-miR-146b	ENSBTAG00000005231
>>bta-miR-146b	ENSBTAG00000014912	FMOD
>>bta-miR-146b	ENSBTAG00000014359	DRAXIN
>>bta-miR-146b	ENSBTAG00000000758	TMEM206
>>bta-miR-146b	ENSBTAG00000014249	IVNS1ABP
>>bta-miR-146b	ENSBTAG00000001398	ATP2A2
>>bta-miR-146b	ENSBTAG00000006753	MBD3L1
>>bta-miR-146b	ENSBTAG00000035012
>>bta-miR-146b	ENSBTAG00000006730	SUSD2
>>bta-miR-146b	ENSBTAG00000015669	ADAT1
>>bta-miR-146b	ENSBTAG00000012499	RPGRIP1L
>>bta-miR-146b	ENSBTAG00000009414	PSMC4
>>bta-miR-146b	ENSBTAG00000012501	FTO
>>bta-miR-146b	ENSBTAG00000013247	NLRP5
>>bta-miR-146b	ENSBTAG00000004755	SHKBP1
>>bta-miR-146b	ENSBTAG00000009428	GAN
>>bta-miR-146b	ENSBTAG00000001906	FANCA
>>bta-miR-146b	ENSBTAG00000009735	A1BG
>>bta-miR-146b	ENSBTAG00000030977	ULK2
>>bta-miR-146b	ENSBTAG00000011990	ALOX15
>>bta-miR-146b	ENSBTAG00000010292	SYNRG
>>bta-miR-146b	ENSBTAG00000012103	MAP2K4
>>bta-miR-146b	ENSBTAG00000046746	COASY
>>bta-miR-146b	ENSBTAG00000008788	SLC13A2
>>bta-miR-146b	ENSBTAG00000003733	TM4SF5
>>bta-miR-146b	ENSBTAG00000007393	RND2
>>bta-miR-146b	ENSBTAG00000000571	ARHGAP27
>>bta-miR-146b	ENSBTAG00000002949	CBX1
>>bta-miR-146b	ENSBTAG00000010375
>>bta-miR-146b	ENSBTAG00000003695	WDR45B
>>bta-miR-146b	ENSBTAG00000007581	ADORA2B
>>bta-miR-146b	ENSBTAG00000019242	CHRNB1
>>bta-miR-146b	ENSBTAG00000006801	TMEM106A
>>bta-miR-146b	ENSBTAG00000044097	KLF7
>>bta-miR-146b	ENSBTAG00000012801	UPP2
>>bta-miR-146b	ENSBTAG00000020608	ATG9A
>>bta-miR-146b	ENSBTAG00000011193	C1QC
>>bta-miR-146b	ENSBTAG00000006084	PINK1
>>bta-miR-146b	ENSBTAG00000021596	ICOS
>>bta-miR-146b	ENSBTAG00000037640	PID1
>>bta-miR-146b	ENSBTAG00000021514	DNPEP
>>bta-miR-146b	ENSBTAG00000001651	SYF2
>>bta-miR-146b	ENSBTAG00000019387	NIFK
>>bta-miR-146b	ENSBTAG00000026684	SYNC
>>bta-miR-146b	ENSBTAG00000011812	DIMT1
>>bta-miR-146b	ENSBTAG00000021972	DNAH5
>>bta-miR-146b	ENSBTAG00000009653	TCL1B
>>bta-miR-146b	ENSBTAG00000017636	AKT1
>>bta-miR-146b	ENSBTAG00000007109	ASB2
>>bta-miR-146b	ENSBTAG00000005846	FAM219B
>>bta-miR-146b	ENSBTAG00000000670	RRP9
>>bta-miR-146b	ENSBTAG00000033225	CNTN4
>>bta-miR-146b	ENSBTAG00000013919	BOLA-DRB3
>>bta-miR-146b	ENSBTAG00000014490	DDX39B
>>bta-miR-146b	ENSBTAG00000001635	CUTA
>>bta-miR-146b	ENSBTAG00000010101	BYSL
>>bta-miR-146b	ENSBTAG00000014420	AGER
>>bta-miR-146b	ENSBTAG00000006546
>>bta-miR-146b	ENSBTAG00000012865	DEK
>>bta-miR-146b	ENSBTAG00000002376	PPIL1
>>bta-miR-146b	ENSBTAG00000002642	SLC17A2
>>bta-miR-146b	ENSBTAG00000002369	TMEM217
>>bta-miR-146b	ENSBTAG00000007705	COLEC12
>>bta-miR-146b	ENSBTAG00000022829
>>bta-miR-146b	ENSBTAG00000026290	PIK3C3
>>bta-miR-146b	ENSBTAG00000027916	MALT1
>>bta-miR-146b	ENSBTAG00000007718	TGIF1
>>bta-miR-146b	ENSBTAG00000018011	APOBR
>>bta-miR-146b	ENSBTAG00000017067	WBSCR22
>>bta-miR-146b	ENSBTAG00000040432	CLDN3
>>bta-miR-146b	ENSBTAG00000001602	IL4R
>>bta-miR-146b	ENSBTAG00000022530	TMEM186
>>bta-miR-146b	ENSBTAG00000005622	LITAF
>>bta-miR-146b	ENSBTAG00000004135	LMTK2
>>bta-miR-146b	ENSBTAG00000040575	KCTD5
>>bta-miR-146b	ENSBTAG00000007954	CDIPT
>>bta-miR-146b	ENSBTAG00000010291	RBAK
>>bta-miR-146b	ENSBTAG00000002971	CUTC
>>bta-miR-146b	ENSBTAG00000003296	C10orf2
>>bta-miR-146b	ENSBTAG00000009719	CALHM2
>>bta-miR-146b	ENSBTAG00000044194	ZDHHC2
>>bta-miR-146b	ENSBTAG00000016486
>>bta-miR-146b	ENSBTAG00000000957
>>bta-miR-146b	ENSBTAG00000014316	HNRNPH3
>>bta-miR-146b	ENSBTAG00000008619	SAMD8
>>bta-miR-146b	ENSBTAG00000013750	B3GALNT2
>>bta-miR-146b	ENSBTAG00000032829	GHITM
>>bta-miR-146b	ENSBTAG00000022394
>>bta-miR-146b	ENSBTAG00000031875	BANF1
>>bta-miR-146b	ENSBTAG00000007230	FANCF
>>bta-miR-146b	ENSBTAG00000021456	MUS81
>>bta-miR-146b	ENSBTAG00000017132	TTC22
>>bta-miR-146b	ENSBTAG00000011284	SLC39A1
>>bta-miR-146b	ENSBTAG00000005227	ATF6
>>bta-miR-146b	ENSBTAG00000014529
>>bta-miR-146b	ENSBTAG00000006320	DBT
>>bta-miR-146b	ENSBTAG00000032166	GTPBP10
>>bta-miR-146b	ENSBTAG00000000260	ZNRF2
>>bta-miR-146b	ENSBTAG00000004643	WASL
>>bta-miR-146b	ENSBTAG00000012805	TSPAN13
>>bta-miR-146b	ENSBTAG00000003506	STEAP2
>>bta-miR-146b	ENSBTAG00000038093	PEG10
>>bta-miR-146b	ENSBTAG00000013168	RPA3
>>bta-miR-146b	ENSBTAG00000014958	PRKAR2B
>>bta-miR-146b	ENSBTAG00000008553	B4GALNT3
>>bta-miR-146b	ENSBTAG00000015092
>>bta-miR-146b	ENSBTAG00000013745	ITGA5
>>bta-miR-146b	ENSBTAG00000002413	MCAT
>>bta-miR-146b	ENSBTAG00000016908	METTL1
>>bta-miR-146b	ENSBTAG00000010422	MDM2
>>bta-miR-146b	ENSBTAG00000014659	NEMP1
>>bta-miR-146b	ENSBTAG00000011095	FAR2
>>bta-miR-146b	ENSBTAG00000003505	DCN
>>bta-miR-146b	ENSBTAG00000000400	KRT85
>>bta-miR-146b	ENSBTAG00000026993
>>bta-miR-146b	ENSBTAG00000021435	MAFF
>>bta-miR-146b	ENSBTAG00000012267	ZFC3H1
>>bta-miR-146b	ENSBTAG00000020648	SCFD2
>>bta-miR-146b	ENSBTAG00000017592	GPAT3
>>bta-miR-146b	ENSBTAG00000001839	OCIAD2
>>bta-miR-146b	ENSBTAG00000014601	SGCB
>>bta-miR-146b	ENSBTAG00000007695	CSN1S1
>>bta-miR-146b	ENSBTAG00000013952	HNRNPD
>>bta-miR-146b	ENSBTAG00000008457	SLU7
>>bta-miR-146b	ENSBTAG00000008435	KIAA0141
>>bta-miR-146b	ENSBTAG00000014192	LRRTM2
>>bta-miR-146b	ENSBTAG00000015611	TBC1D9B
>>bta-miR-146b	ENSBTAG00000043553	GPX3
>>bta-miR-146b	ENSBTAG00000008192	PLPPR2
>>bta-miR-146b	ENSBTAG00000006624	SLC36A3
>>bta-miR-146b	ENSBTAG00000009389	HNRNPH1
>>bta-miR-146b	ENSBTAG00000004161	UBE2D3
>>bta-miR-146b	ENSBTAG00000021977	PRRC1
>>bta-miR-146b	ENSBTAG00000011824	OGN
>>bta-miR-146b	ENSBTAG00000009903
>>bta-miR-146b	ENSBTAG00000010819	HMBOX1
>>bta-miR-146b	ENSBTAG00000000712	FBXW2
>>bta-miR-146b	ENSBTAG00000006240	TLR4
>>bta-miR-146b	ENSBTAG00000020355	KLF4
>>bta-miR-146b	ENSBTAG00000002746	OSTF1
>>bta-miR-146b	ENSBTAG00000032509	FAM166B
>>bta-miR-146b	ENSBTAG00000025859	ZCCHC7
>>bta-miR-146b	ENSBTAG00000021398	C6orf203
>>bta-miR-146b	ENSBTAG00000021827	TCF21
>>bta-miR-146b	ENSBTAG00000008540	SLC22A1
>>bta-miR-146b	ENSBTAG00000000894	PGK1
>>bta-miR-146b	ENSBTAG00000014333	SLC10A3
>>bta-miR-146b	ENSBTAG00000015204	SMPX
>>bta-miR-146b	ENSBTAG00000013462	L1CAM
>>bta-miR-146b	ENSBTAG00000008993	INTS6L
>>bta-miR-146b	ENSBTAG00000019703
>>bta-miR-146b	ENSBTAG00000004461
>>bta-miR-146b	ENSBTAG00000011190	FLNA
>>bta-miR-146b	ENSBTAG00000006296	VMA21
>>bta-miR-146b	ENSBTAG00000016085	IRAK1
>>bta-miR-146b	ENSBTAG00000016263	SLC25A14
>>bta-miR-146b	ENSBTAG00000022396	SAA3
>>bta-miR-146b	ENSBTAG00000010433	M-SAA3.2
>>bta-miR-148a	ENSBTAG00000009851	ROBO1
>>bta-miR-148a	ENSBTAG00000009014	UPK1B
>>bta-miR-148a	ENSBTAG00000007014	CEP63
>>bta-miR-148a	ENSBTAG00000001893	TM4SF4
>>bta-miR-148a	ENSBTAG00000007933	C3orf58
>>bta-miR-148a	ENSBTAG00000007444	MAP3K7CL
>>bta-miR-148a	ENSBTAG00000021491	NDUFV3
>>bta-miR-148a	ENSBTAG00000006471	OSBPL11
>>bta-miR-148a	ENSBTAG00000006451	GAP43
>>bta-miR-148a	ENSBTAG00000010658	PFKL
>>bta-miR-148a	ENSBTAG00000011451	RTN1
>>bta-miR-148a	ENSBTAG00000013488	PPP1R14D
>>bta-miR-148a	ENSBTAG00000033983	MAP2K1
>>bta-miR-148a	ENSBTAG00000011022	ARPP19
>>bta-miR-148a	ENSBTAG00000025853	HOMER1
>>bta-miR-148a	ENSBTAG00000000362	SPG11
>>bta-miR-148a	ENSBTAG00000004732	SPTB
>>bta-miR-148a	ENSBTAG00000027162	TMCO5A
>>bta-miR-148a	ENSBTAG00000025593	C15orf57
>>bta-miR-148a	ENSBTAG00000013249
>>bta-miR-148a	ENSBTAG00000006784
>>bta-miR-148a	ENSBTAG00000002704	POMT2
>>bta-miR-148a	ENSBTAG00000018467	BBOF1
>>bta-miR-148a	ENSBTAG00000011767	MPP5
>>bta-miR-148a	ENSBTAG00000005994	SPESP1
>>bta-miR-148a	ENSBTAG00000010626	SH3GLB2
>>bta-miR-148a	ENSBTAG00000010653	MIGA2
>>bta-miR-148a	ENSBTAG00000046117
>>bta-miR-148a	ENSBTAG00000006025
>>bta-miR-148a	ENSBTAG00000011104	RTN4
>>bta-miR-148a	ENSBTAG00000018285	VAMP5
>>bta-miR-148a	ENSBTAG00000012144	ZMYND19
>>bta-miR-148a	ENSBTAG00000024044	CDKL4
>>bta-miR-148a	ENSBTAG00000000054	SNAPC4
>>bta-miR-148a	ENSBTAG00000018164	FNDC4
>>bta-miR-148a	ENSBTAG00000012447	PPP1CB
>>bta-miR-148a	ENSBTAG00000005892	ZAP70
>>bta-miR-148a	ENSBTAG00000014813	TCF23
>>bta-miR-148a	ENSBTAG00000021373	GTF3C5
>>bta-miR-148a	ENSBTAG00000039851	UBAC1
>>bta-miR-148a	ENSBTAG00000007485	GRHL1
>>bta-miR-148a	ENSBTAG00000001105	ANXA4
>>bta-miR-148a	ENSBTAG00000005654	TMSB10
>>bta-miR-148a	ENSBTAG00000004364	THNSL2
>>bta-miR-148a	ENSBTAG00000018578	LOXL3
>>bta-miR-148a	ENSBTAG00000015278	ARPC5L
>>bta-miR-148a	ENSBTAG00000016529	SLC25A30
>>bta-miR-148a	ENSBTAG00000018829	SPRYD7
>>bta-miR-148a	ENSBTAG00000020530	MTIF3
>>bta-miR-148a	ENSBTAG00000015132	RXFP2
>>bta-miR-148a	ENSBTAG00000014619	WASF3
>>bta-miR-148a	ENSBTAG00000001144	NAA20
>>bta-miR-148a	ENSBTAG00000014179	SLC12A5
>>bta-miR-148a	ENSBTAG00000008638	FAM110A
>>bta-miR-148a	ENSBTAG00000015724	BPIFB1
>>bta-miR-148a	ENSBTAG00000017740	TUBAL3
>>bta-miR-148a	ENSBTAG00000013545	MAVS
>>bta-miR-148a	ENSBTAG00000018784	CTSZ
>>bta-miR-148a	ENSBTAG00000002858	ACBD7
>>bta-miR-148a	ENSBTAG00000009165	LPIN3
>>bta-miR-148a	ENSBTAG00000009881	ENTPD6
>>bta-miR-148a	ENSBTAG00000002658	STAM
[truncated: 3,636 more rows]
