# Supplementary material for: Comprehensive MicroRNA Expression Profile of the Mammary Gland in Lactating Dairy Cows With Extremely Different Milk Protein and Fat Percentages
Source: Front Genet. 2020 Dec 3;11:548268. doi: 10.3389/fgene.2020.548268 (PMC7744623; doi:10.3389/fgene.2020.548268)
Supplement: Supplementary Table 1 — Statistics of the small RNA sequencing data from four mammary gland samples. [file Data_Sheet_1.zip › Table 5.XLSX]

## Sheet: Sheet1
Table S5. 15 randomly selected miRNAs for q-PCR experiments and their primers
Name	Fold change by miRNA-seq	p-value	q.value	RT primer(5' to 3')	Forward Primer(5' to 3')	Reversed Primer(5' to 3')	Tm (°C)
bta-miR-21-3p	-1.7439	1.3589e-08	6.1887e-08	CTCAACTGGTGTCGTGGAGTC GGCAATTCAGTTGAG AGACAGCC	CCGCGTTAACAGCAGTCGATG	CTCAACTGGTGTCGTGGAGTC	60
bta-miR-29c	-1.0287	1.5384e-92	2.7568e-91	CTCAACTGGTGTCGTGGAGTC GGCAATTCAGTTGAG TAACCGAT	CTCGCTCTGATAGCACCATTTGAA	CTCAACTGGTGTCGTGGAGTC	60
bta-miR-106b	-1.2266	3.961e-41	3.1568e-40	CTCAACTGGTGTCGTGGAGTC GGCAATTCAGTTGAG ATCTGCAC	CCGCGCCTAAAGTGCTGACA	CTCAACTGGTGTCGTGGAGTC	60
bta-miR-125a	1.3422	1.599e-185	2.4467e-184	CTCAACTGGTGTCGTGGAGTC GGCAATTCAGTTGAG CACAGGTT	GGGCTTCCCTGAGACCCTTT	CTCAACTGGTGTCGTGGAGTC	60
bta-miR-190a	-1.0688	8.2348e-10	4.0387e-09	CTCAACTGGTGTCGTGGAGTC GGCAATTCAGTTGAG ACCTAATA	GGCGTGCTGCTGATATGTTTGATA	CTCAACTGGTGTCGTGGAGTC	60
bta-miR-2904	1.2383	4.0494e-14	3.079e-13	CTCAACTGGTGTCGTGGAGTC GGCAATTCAGTTGAG GAGGCCAA	CTCCCGGGAGCCTCGG	CTCAACTGGTGTCGTGGAGTC	60
bta-miR-345-5p	-1.1028	4.1454e-05	0.0001496	CTCAACTGGTGTCGTGGAGTC GGCAATTCAGTTGAG AGCACTGG	GTGGCTAGGCTGACTCCTAGT	CTCAACTGGTGTCGTGGAGTC	60
bta-miR-378c	1.2476	1.421e-05	7.2031e-05	CTCAACTGGTGTCGTGGAGTC GGCAATTCAGTTGAG AGTTCTGA	GGTGCTAGACTGGACTTGGAG	CTCAACTGGTGTCGTGGAGTC	60
novel-2	0.14616	0.91791	0.97855	CTCAACTGGTGTCGTGGAGTC GGCAATTCAGTTGAG AGTGCCTA	CTTGCTCGTCACACTCAGATAAAG	CTCAACTGGTGTCGTGGAGTC	60
novel-4	0.62765	0.78482	0.8204	CTCAACTGGTGTCGTGGAGTC GGCAATTCAGTTGAG GCCGGCCG	CTAGGGACTCTTCCCTCCCT	CTCAACTGGTGTCGTGGAGTC	60
novel-13	0.32869	0.79155	0.97855	CTCAACTGGTGTCGTGGAGTC GGCAATTCAGTTGAG TCGAGATT	GGTATTTTCCGGGCCCCTTG	CTCAACTGGTGTCGTGGAGTC	60
novel-18	1.7627	8.3514e-05	0.00039181	CTCAACTGGTGTCGTGGAGTC GGCAATTCAGTTGAG GGGGGCTG	GTGTGTGCCCCCGAGTGTTA	CTCAACTGGTGTCGTGGAGTC	60
novel-22	0.41917	0.89713	0.99825	CTCAACTGGTGTCGTGGAGTC GGCAATTCAGTTGAG ATCTACCA	GACGCGCAAATCAGTGGACC	CTCAACTGGTGTCGTGGAGTC	60
novel-32	-0.19487	0.96746	0.97855	CTCAACTGGTGTCGTGGAGTC GGCAATTCAGTTGAG AGCCTGGG	GAGGCGCGAACATTCTCAACC	CTCAACTGGTGTCGTGGAGTC	60
novel-42	0.097132	0.97585	0.85444	CTCAACTGGTGTCGTGGAGTC GGCAATTCAGTTGAG CCAGCTCT	CTAGGCACCCCAGGTTGGAA	CTCAACTGGTGTCGTGGAGTC	60
